# Supplementary material for: Poly[aqua­[μ5-5-(isonicotinamido)­isophthalato][μ4-5-(isonicotinamido)­isophthalato]cerium(III)silver(I)]
Source: Acta Crystallogr Sect E Struct Rep Online. 2011 Jul 23;67(Pt 8):m1107–8. doi: 10.1107/S1600536811027668 (PMC3212176; doi:10.1107/S1600536811027668)
Supplement: Supplementary file 2 [file e-67-m1107-Isup2.hkl]

# 
# h,k,l, Fc-squared, Fo-squared, sigma(Fo-squared) and status flag 
# 
data_I
_shelx_title ' 1 in P-1' 
_shelx_refln_list_code          4 
_shelx_F_calc_maximum      242.68 
_exptl_crystal_F_000       814.00 
_reflns_d_resolution_high  0.8401 
 
loop_ 
 _symmetry_equiv_pos_as_xyz 
 'x, y, z' 
 '-x, -y, -z' 
 
_cell_length_a    10.4869 
_cell_length_b    11.1540 
_cell_length_c    13.7276 
_cell_angle_alpha 107.853 
_cell_angle_beta  106.778 
_cell_angle_gamma 102.885 
 
_shelx_F_squared_multiplier     1.000 
 
loop_ 
 _refln_index_h 
 _refln_index_k 
 _refln_index_l 
 _refln_F_squared_calc 
 _refln_F_squared_meas 
 _refln_F_squared_sigma 
 _refln_observed_status 
   1   0   0     3104.82     3126.67     61.38 o 
   2   0   0    13718.42    13944.27    188.42 o 
   3   0   0    11223.84    11669.74    202.70 o 
   4   0   0    17267.33    16285.74    277.80 o 
   5   0   0      979.81      933.36     74.18 o 
   6   0   0      417.62      452.68     64.54 o 
   7   0   0     1223.85     1165.36    100.70 o 
   8   0   0     4304.99     4320.03    204.18 o 
   9   0   0      574.14      656.49    100.33 o 
  10   0   0       96.89      112.75     54.52 o 
  11   0   0      396.95      390.00     96.06 o 
 -10   1   0       49.25       27.45     46.55 o 
  -9   1   0      538.02      655.94     65.94 o 
  -8   1   0     1283.40     1256.79    109.97 o 
  -7   1   0     7440.15     7348.96    232.92 o 
  -6   1   0       58.64       63.98     28.37 o 
  -5   1   0      357.15      316.93     45.43 o 
  -4   1   0     5859.02     5797.87    146.69 o 
  -3   1   0    21278.09    20693.86    252.40 o 
  -2   1   0    10841.26    10802.96    882.55 o 
  -1   1   0      159.97      147.99     13.35 o 
   0   1   0    16566.41    18679.11    951.26 o 
   1   1   0    36802.53    40243.91   3311.10 o 
   2   1   0      318.56      404.46     37.28 o 
   3   1   0      381.53      332.88     40.61 o 
   4   1   0     5478.75     5182.92    166.35 o 
   5   1   0    10457.18    10579.85    265.01 o 
   6   1   0     1491.44     1322.44    103.85 o 
   7   1   0      181.59      172.47     53.04 o 
   8   1   0     4058.33     3820.25    202.14 o 
   9   1   0      841.26      788.90    111.27 o 
  10   1   0      908.94      973.24    121.47 o 
 -10   2   0     3433.32     3697.85    208.44 o 
  -9   2   0       45.26       57.74     25.11 o 
  -8   2   0        0.26        2.53     19.89 o 
  -7   2   0     4679.56     4840.88    282.35 o 
  -6   2   0     5493.75     5910.96    167.46 o 
  -5   2   0     1562.66     1363.05    105.71 o 
  -4   2   0       40.55      107.80     17.15 o 
  -3   2   0    20276.38    20023.37   1472.93 o 
  -2   2   0    24200.50    25576.01    415.04 o 
  -1   2   0     7515.53     7380.65     82.21 o 
   0   2   0       40.75       36.00     15.00 o 
   1   2   0    12209.29    13564.09    211.60 o 
   2   2   0     1952.39     2095.56    137.32 o 
   3   2   0      680.41      578.23     56.75 o 
   4   2   0      170.18      151.14     40.06 o 
   5   2   0     7714.69     7131.62    232.18 o 
   6   2   0      197.18      213.27     56.38 o 
   7   2   0      139.17      121.47     48.22 o 
   8   2   0      731.25      578.23     98.10 o 
  10   2   0      146.23      152.81     59.53 o 
 -11   3   0        4.31        1.85     33.75 o 
 -10   3   0     4106.32     4359.72    229.59 o 
  -9   3   0      434.01      458.80     84.56 o 
  -8   3   0       20.69       25.52     17.64 o 
  -7   3   0       42.00       42.21     15.24 o 
  -6   3   0    11334.94    11710.20    549.11 o 
  -5   3   0      471.30      562.33     42.93 o 
  -4   3   0    16848.21    17469.46    370.32 o 
  -3   3   0      154.37      178.50     15.16 o 
  -2   3   0    15888.47    16209.02    124.71 o 
  -1   3   0    31161.35    35294.83    292.13 o 
   0   3   0     6702.31     7110.38    172.07 o 
   1   3   0     4796.02     5349.96    461.49 o 
   2   3   0     8323.60     8182.45    892.66 o 
   3   3   0      238.46      218.01     31.47 o 
   4   3   0     3231.40     2626.14    139.27 o 
   5   3   0       93.22       67.87     35.61 o 
   6   3   0     1588.44     1414.23    120.54 o 
   8   3   0      809.94      732.15    112.75 o 
   9   3   0       60.57       83.27     51.74 o 
 -11   4   0        3.61        4.45     37.65 o 
 -10   4   0      295.38      271.13     78.26 o 
  -9   4   0    10839.50    10899.94    349.01 o 
  -8   4   0       25.48       17.28     22.34 o 
  -7   4   0     3199.82     3309.16     83.48 o 
  -6   4   0      296.95      331.99     28.45 o 
  -5   4   0    10925.58    10650.12    216.98 o 
  -4   4   0     7711.91     7431.17    117.05 o 
  -3   4   0     5808.98     5955.73    100.26 o 
  -2   4   0     5027.43     5261.11    110.87 o 
  -1   4   0    21698.14    23924.63    397.53 o 
   0   4   0     4567.29     4443.36    141.53 o 
   1   4   0    12282.60    13850.13   1105.65 o 
   2   4   0     5228.65     5526.91    439.79 o 
   3   4   0     2657.77     2592.70    436.36 o 
   4   4   0     7263.37     6446.57    232.37 o 
   5   4   0     1649.61     1571.31    124.81 o 
   6   4   0      140.43      138.90     52.30 o 
   7   4   0      135.85      117.57     54.89 o 
   8   4   0     1834.78     1970.95    168.76 o 
   9   4   0      782.34      779.44    130.00 o 
 -11   5   0      686.46      638.69    112.01 o 
 -10   5   0       19.57       28.00     44.32 o 
  -9   5   0     2751.94     2469.62    172.47 o 
  -8   5   0     2325.36     2316.81    156.70 o 
  -7   5   0     4055.66     3822.82    118.32 o 
  -6   5   0      323.62      307.85     28.10 o 
  -5   5   0     2614.61     2572.58     63.37 o 
  -4   5   0      442.35      422.17     27.56 o 
  -3   5   0     5244.96     5312.80     85.66 o 
  -2   5   0     3443.70     3555.51     80.01 o 
  -1   5   0     1229.48     1420.06     49.67 o 
   0   5   0       91.28       71.44     14.94 o 
   1   5   0    10752.57    11163.17    904.71 o 
   2   5   0      647.36      523.86     47.33 o 
   3   5   0     2109.48     2054.41    199.91 o 
   4   5   0        2.16       20.17     19.53 o 
   5   5   0     3532.60     3201.40    187.86 o 
   6   5   0      469.97      402.61     87.53 o 
   7   5   0        1.21       -3.15     28.37 o 
   8   5   0     1175.46     1260.68    142.24 o 
 -11   6   0       21.46       41.17     43.40 o 
 -10   6   0     3630.96     4024.61    235.52 o 
  -9   6   0       39.99       15.02     34.68 o 
  -8   6   0      709.18      681.15     98.84 o 
  -7   6   0        1.58        0.97     16.61 o 
  -6   6   0     3908.32     3418.84    328.15 o 
  -5   6   0     1032.48      983.19     43.22 o 
  -4   6   0     1508.09     1510.16     50.93 o 
  -3   6   0      939.42      976.36     44.58 o 
  -2   6   0      373.51      379.87     29.42 o 
  -1   6   0     1829.27     1806.09     66.66 o 
   0   6   0     6041.88     6707.09    334.05 o 
   1   6   0      788.22      883.40    131.30 o 
   2   6   0     5319.47     5186.33    149.10 o 
   3   6   0     2506.31     2470.01    182.30 o 
   4   6   0      116.59      127.14     36.70 o 
   5   6   0     1414.11     1409.78    133.71 o 
   6   6   0     2062.59     1996.73    168.76 o 
   7   6   0       11.05       31.71     47.47 o 
 -11   7   0      894.21      959.70    137.42 o 
 -10   7   0      436.67      414.66     94.95 o 
  -9   7   0     3033.83     3009.09    199.91 o 
  -8   7   0      442.26      354.39     79.74 o 
  -7   7   0      130.19      110.71     47.66 o 
  -6   7   0     2698.01     2666.21    103.24 o 
  -5   7   0     5019.38     4752.92    133.56 o 
  -4   7   0      979.62      950.30     47.57 o 
  -3   7   0        1.84        3.68     12.22 o 
  -2   7   0     3482.22     3751.21    138.07 o 
  -1   7   0     8569.93     8639.12    225.59 o 
   0   7   0     1143.42     1206.72     53.13 o 
   1   7   0       29.44       51.65     23.52 o 
   2   7   0     3894.79     3823.28    322.59 o 
   3   7   0     2664.90     2582.69    308.77 o 
   4   7   0        3.25      -10.78     18.97 o 
   5   7   0      819.38      953.76    127.03 o 
   6   7   0     1881.54     1689.62    163.94 o 
   7   7   0      115.73      146.32     71.58 o 
 -11   8   0      123.02       97.18     56.56 o 
 -10   8   0     1382.57     1349.88    145.39 o 
  -9   8   0     1688.12     1740.81    156.15 o 
  -8   8   0     3424.14     2937.32    192.87 o 
  -7   8   0      516.77      560.98     92.72 o 
  -6   8   0      129.14      150.86     36.98 o 
  -5   8   0     8559.76     9130.69    197.39 o 
  -4   8   0     1469.78     1314.82     75.79 o 
  -3   8   0        3.13       15.19     16.80 o 
  -2   8   0      967.71     1100.53     54.16 o 
  -1   8   0     7149.21     7697.53    138.24 o 
   0   8   0     3308.01     3111.69    163.66 o 
   1   8   0        1.82       10.58     21.15 o 
   2   8   0     1967.24     2200.34    204.74 o 
   3   8   0     2325.07     2392.81    123.66 o 
   4   8   0      293.24      326.57     61.38 o 
   5   8   0      379.85      364.78     94.39 o 
   6   8   0     1305.03     1150.15    155.96 o 
 -10   9   0        1.75       21.70     42.47 o 
  -9   9   0      246.97      337.33     86.79 o 
  -8   9   0     1243.72     1202.64    130.19 o 
  -7   9   0        6.36       16.88     29.86 o 
  -6   9   0      562.22      610.64     62.45 o 
  -5   9   0      246.96      285.82     46.87 o 
  -4   9   0     4772.86     4901.97    212.90 o 
  -3   9   0      894.53      886.75     66.70 o 
  -2   9   0      112.49      120.47     36.40 o 
  -1   9   0     2631.49     2849.74    256.48 o 
   0   9   0     4175.86     4311.87    224.02 o 
   1   9   0       70.42       86.49     46.55 o 
   2   9   0      491.24      445.87     65.43 o 
   3   9   0     1658.21     1843.18    166.53 o 
   4   9   0      752.56      720.85     92.26 o 
 -10  10   0       62.63       43.77     53.97 o 
  -9  10   0        1.29       19.47     44.14 o 
  -8  10   0     1884.68     2170.49    178.40 o 
  -7  10   0     1199.16     1187.98    129.26 o 
  -6  10   0       11.87       51.00     40.06 o 
  -5  10   0      672.17      509.19     61.27 o 
  -4  10   0     1914.88     2308.95    111.33 o 
  -3  10   0      901.62      839.90    104.22 o 
  -2  10   0        2.19       -9.46     35.05 o 
  -1  10   0      446.90      453.85     62.50 o 
   0  10   0     1766.66     1847.68    108.78 o 
   1  10   0      489.45      446.23     66.83 o 
   2  10   0        9.71       35.19     29.54 o 
   3  10   0      438.30      408.91     81.97 o 
  -9  11   0       28.59        7.79     47.85 o 
  -8  11   0      812.52      828.40    127.03 o 
  -7  11   0     1496.79     1526.06    149.66 o 
  -6  11   0      506.35      522.78    100.33 o 
  -5  11   0     1128.93     1096.78     84.63 o 
  -4  11   0     2115.85     2512.46    179.51 o 
  -3  11   0     1649.06     1650.31    150.77 o 
  -2  11   0        5.07        6.49     40.43 o 
  -1  11   0      491.76      478.09    100.51 o 
   0  11   0     1718.50     2125.99    180.63 o 
   1  11   0      998.55      965.63     95.16 o 
  -7  12   0     1519.55     1593.56    159.86 o 
  -6  12   0      768.18      739.20    121.28 o 
  -4  12   0     1658.44     1760.28    158.00 o 
  -3  12   0     1626.46     1833.35    162.64 o 
  -2  12   0      179.82      215.68     71.03 o 
  -1  12   0      123.76      222.35     76.78 o 
   0 -12   1      747.16      766.27    131.85 o 
   1 -12   1      178.12      249.99     84.38 o 
   2 -12   1     1143.79     1283.68    145.76 o 
   3 -12   1      900.20     1187.06    138.16 o 
   4 -12   1      268.22      312.30     84.38 o 
   5 -12   1      260.98      235.52     73.81 o 
   6 -12   1     1703.78     1813.50    161.53 o 
   7 -12   1      241.96      313.22     90.13 o 
  -2 -11   1      310.70      311.81     63.29 o 
  -1 -11   1     1239.65     1437.97    152.25 o 
   0 -11   1     1266.68     1200.97    134.82 o 
   1 -11   1       23.44       62.13     48.03 o 
   2 -11   1      690.04      754.96    115.53 o 
   3 -11   1     2197.19     2475.00    179.70 o 
   4 -11   1      853.73      774.06    111.08 o 
   5 -11   1      141.10      156.49     43.20 o 
   6 -11   1     1921.75     1626.57    147.43 o 
   7 -11   1     1082.02     1200.04    133.89 o 
   8 -11   1        0.46       -3.71     38.39 o 
   9 -11   1      413.09      429.68    106.82 o 
  -4 -10   1     1037.99     1291.63    248.41 o 
  -3 -10   1      158.74      178.35     49.72 o 
  -2 -10   1       82.19       93.48     38.89 o 
  -1 -10   1     1218.24     1199.77     91.52 o 
   0 -10   1     1454.82     1461.54     94.86 o 
   1 -10   1       39.90       47.47     40.80 o 
   2 -10   1      998.79      977.13    111.64 o 
   3 -10   1     1153.42     1085.43    114.24 o 
   4 -10   1     1075.22     1296.89     85.68 o 
   5 -10   1      123.10      151.47     41.50 o 
   6 -10   1     1934.24     1730.03    100.22 o 
   7 -10   1     2231.93     2292.70    175.25 o 
   8 -10   1       65.34      109.41     65.65 o 
   9 -10   1      680.67      704.71    122.95 o 
  10 -10   1      342.46      350.87     96.80 o 
  -5  -9   1      129.10      135.69     47.03 o 
  -4  -9   1     2142.20     1987.13    221.15 o 
  -3  -9   1     1285.36     1228.70    106.45 o 
  -2  -9   1       48.95       56.27     33.94 o 
  -1  -9   1     1989.64     1866.95    224.21 o 
   0  -9   1     5778.35     5603.80    543.27 o 
   1  -9   1        2.95       18.04     23.72 o 
   2  -9   1     6561.14     7167.82    174.54 o 
   3  -9   1     1758.71     1736.22     89.47 o 
   4  -9   1       83.76      102.28     32.59 o 
   5  -9   1     1631.21     1425.35    117.67 o 
   6  -9   1      851.24      903.81     71.13 o 
   7  -9   1      520.29      566.92     94.95 o 
   8  -9   1     1299.21     1233.23    131.48 o 
   9  -9   1      295.22      224.76     72.88 o 
  10  -9   1      693.59      735.30    126.85 o 
  -6  -8   1        7.37       30.23     42.65 o 
  -5  -8   1        1.61       10.77     27.66 o 
  -4  -8   1      898.65      867.08    146.60 o 
  -3  -8   1     2726.84     2834.63    292.55 o 
  -2  -8   1       65.63       85.55     32.40 o 
  -1  -8   1      198.93      200.52     40.68 o 
   0  -8   1     4254.02     3977.04    239.14 o 
   1  -8   1     1767.23     1997.44     88.11 o 
   2  -8   1      159.10      169.47     26.67 o 
   3  -8   1      612.50      697.29     55.47 o 
   4  -8   1     5380.67     5259.59    161.15 o 
   5  -8   1     2294.23     2381.95    102.38 o 
   6  -8   1     2332.53     2240.00    102.66 o 
   7  -8   1     3134.00     2957.43    121.31 o 
   8  -8   1     2277.23     1701.31    148.92 o 
   9  -8   1      631.22      718.24    114.42 o 
  10  -8   1     3765.26     3760.16    239.60 o 
  11  -8   1     1284.97     1221.74    148.92 o 
  -7  -7   1      625.67      529.83    114.24 o 
  -6  -7   1      445.52      395.56     93.47 o 
  -5  -7   1       42.42       36.43     30.62 o 
  -4  -7   1     1619.34     1525.27    165.61 o 
  -3  -7   1     3889.13     3700.56    384.71 o 
  -2  -7   1      605.40      680.19    126.01 o 
  -1  -7   1     1739.26     1715.71     85.82 o 
   0  -7   1     3934.62     4280.95    176.23 o 
   1  -7   1     8078.23     8143.87    247.68 o 
   2  -7   1        7.92        1.81     11.68 o 
   3  -7   1     3850.16     3962.74     85.16 o 
   4  -7   1     1081.54     1068.58     64.84 o 
   5  -7   1     7776.84     7500.90    204.64 o 
   6  -7   1       80.70       94.04     28.24 o 
   7  -7   1     5532.47     5299.26    155.33 o 
   8  -7   1     2958.93     2610.75    177.10 o 
   9  -7   1     1904.67     1778.45    156.15 o 
  10  -7   1      243.11      219.39     75.11 o 
  11  -7   1     2578.65     2502.63    201.40 o 
  -8  -6   1      195.40      216.42     76.40 o 
  -7  -6   1      807.66      823.39    126.48 o 
  -6  -6   1     1217.46     1134.02    127.77 o 
  -5  -6   1      180.60      160.19     40.50 o 
  -4  -6   1     1803.53     1758.33    240.90 o 
  -3  -6   1     2037.35     1628.71    304.04 o 
  -2  -6   1     1995.82     1976.98    179.70 o 
  -1  -6   1      125.63      124.59     20.12 o 
   0  -6   1     5760.34     6177.00    294.42 o 
   1  -6   1     9842.15    10319.39    283.53 o 
   2  -6   1     3978.81     3855.28     77.89 o 
   3  -6   1     4927.57     4816.47     84.01 o 
   4  -6   1     6030.17     6056.94    139.09 o 
   5  -6   1      835.35      866.24     56.90 o 
   6  -6   1     1682.57     1498.75    122.21 o 
   7  -6   1     1958.63     2057.45     94.92 o 
   8  -6   1     6417.83     6476.06    175.17 o 
   9  -6   1      204.23      193.42     67.69 o 
  10  -6   1      672.59      612.35    108.30 o 
  11  -6   1     1172.46     1176.49    139.27 o 
  -9  -5   1     1319.04     1341.17    153.92 o 
  -8  -5   1       11.33       45.25     41.54 o 
  -7  -5   1     5974.42     5819.01    279.10 o 
  -6  -5   1     1830.55     1463.93    134.45 o 
  -5  -5   1     1132.29     1062.99    107.19 o 
  -4  -5   1     2114.43     1872.48    130.37 o 
  -3  -5   1     3236.62     3000.43    367.74 o 
  -2  -5   1      721.39      612.26     61.75 o 
  -1  -5   1     7781.81     8214.15    340.49 o 
   0  -5   1    10132.78    10540.77    285.77 o 
   1  -5   1     8867.94     9478.89    203.55 o 
   2  -5   1     1124.24     1251.60     40.28 o 
   3  -5   1     3490.30     3269.11     61.03 o 
   4  -5   1    13272.26    13021.91    228.11 o 
   5  -5   1     1948.39     1828.99     76.56 o 
   6  -5   1        3.16       11.32     14.30 o 
   7  -5   1        6.75        4.53     17.12 o 
   8  -5   1     4039.94     3865.58    325.65 o 
   9  -5   1      875.10      738.46    107.56 o 
  10  -5   1      250.07      334.18     86.23 o 
  11  -5   1       15.47       11.50     39.32 o 
  -9  -4   1      811.24      736.23    124.25 o 
  -7  -4   1     3084.20     3106.45    193.79 o 
  -6  -4   1      663.64      490.51     84.56 o 
  -5  -4   1     3114.20     2561.05    153.92 o 
  -4  -4   1     1044.12     1056.17    130.28 o 
  -3  -4   1     6464.55     6564.79    434.14 o 
  -2  -4   1     5946.36     5946.99    478.55 o 
  -1  -4   1     8144.57     9195.99    118.59 o 
   0  -4   1     6616.52     6797.98    335.35 o 
   1  -4   1    35604.16    37704.89    225.03 o 
   2  -4   1     1437.65     1369.95     35.61 o 
   3  -4   1     1867.71     1921.37     45.59 o 
   4  -4   1      141.44      109.15     16.46 o 
   5  -4   1    13430.74    13783.85    270.38 o 
   6  -4   1     1501.35     1560.74     61.89 o 
   7  -4   1      321.34      346.23     58.23 o 
   8  -4   1     1464.68     1647.71    116.65 o 
   9  -4   1     7151.98     6925.59    282.62 o 
  10  -4   1      238.08      185.45     69.54 o 
  11  -4   1      104.75      129.44     61.75 o 
  -9  -3   1      578.41      541.51    108.12 o 
  -8  -3   1      644.03      701.18    108.12 o 
  -7  -3   1       16.94        1.30     27.45 o 
  -6  -3   1     1806.01     1517.71    120.36 o 
  -5  -3   1      643.69      559.50     76.78 o 
  -4  -3   1     1588.56     1724.11    172.65 o 
  -3  -3   1       72.24       78.05     25.13 o 
  -2  -3   1    22001.25    22879.62   2346.58 o 
  -1  -3   1      391.56      424.64     40.89 o 
   0  -3   1    58894.33    66082.57    969.16 o 
   1  -3   1     5228.71     5845.22    166.16 o 
   2  -3   1    50802.36    48582.39    459.91 o 
   3  -3   1       27.70       47.47     11.03 o 
   4  -3   1       83.57      119.66     17.96 o 
   5  -3   1     9541.81    10079.73    145.54 o 
   6  -3   1    10099.38    10218.58    359.49 o 
   7  -3   1      474.88      457.18     42.53 o 
   8  -3   1       49.66       72.09     29.83 o 
   9  -3   1     3555.98     3837.12    189.90 o 
  10  -3   1     1177.47     1181.31    129.44 o 
  11  -3   1      238.95      306.18     86.05 o 
 -10  -2   1      556.88      674.85    119.61 o 
  -9  -2   1     1872.48     1724.30    152.44 o 
  -8  -2   1     1211.42     1061.88    112.57 o 
  -7  -2   1      512.09      466.03     80.48 o 
  -6  -2   1     2700.60     2459.79    145.02 o 
  -5  -2   1     2930.54     2515.06    134.26 o 
  -4  -2   1     1002.43      863.26     71.95 o 
  -3  -2   1      426.58      385.74     31.91 o 
  -2  -2   1     4581.40     4487.64    502.47 o 
  -1  -2   1    19913.27    19615.08   2054.22 o 
   0  -2   1     2176.29     1886.30     76.68 o 
   1  -2   1      101.96       86.98     17.43 o 
   2  -2   1     3269.39     3461.03     94.58 o 
   3  -2   1     2899.51     2612.17    141.13 o 
   4  -2   1     9009.14     9462.34    352.35 o 
   5  -2   1      293.01      285.65     29.91 o 
   6  -2   1    13287.83    13310.40    271.87 o 
   7  -2   1        6.09       38.94     27.26 o 
   8  -2   1     2284.16     2540.38    104.04 o 
   9  -2   1       61.44       64.13     31.26 o 
 -11  -1   1        1.67       -1.48     49.33 o 
 -10  -1   1      191.00      260.37     79.37 o 
  -9  -1   1     3808.23     3986.22    218.46 o 
  -8  -1   1     4403.90     4419.06    212.90 o 
  -7  -1   1        1.31       -4.08     22.62 o 
  -6  -1   1      149.13      166.16     47.66 o 
  -5  -1   1    16528.04    16205.81    324.35 o 
  -4  -1   1     2172.15     2090.19    103.48 o 
  -3  -1   1     6244.70     6119.44    155.59 o 
  -2  -1   1     4256.71     4604.17    546.61 o 
  -1  -1   1    15524.09    16519.63   1635.38 o 
   0  -1   1     3027.19     2814.19     59.90 o 
   1  -1   1     2025.14     2101.51     58.97 o 
   2  -1   1     2346.93     2595.17     66.76 o 
   3  -1   1    29169.82    29252.51    319.71 o 
   4  -1   1     5216.45     5367.82    145.21 o 
   5  -1   1     2493.06     2298.82    108.49 o 
   6  -1   1      235.64      244.61     49.70 o 
   7  -1   1     3352.87     3216.80    158.37 o 
   8  -1   1      934.73      940.78     96.43 o 
   9  -1   1     1613.22     1628.61    135.93 o 
 -11   0   1       50.99       54.15     56.19 o 
 -10   0   1      119.26      100.33     53.78 o 
  -9   0   1      650.93      593.44     95.32 o 
  -8   0   1     4503.57     4664.72    256.48 o 
  -7   0   1      264.33      271.81     38.15 o 
  -6   0   1       70.53       72.14     31.16 o 
  -5   0   1      187.86      135.38     36.16 o 
  -4   0   1    43586.75    41963.36    470.67 o 
  -3   0   1     1808.43     2125.97    201.21 o 
  -2   0   1     5564.32     5905.51    573.50 o 
  -1   0   1     1986.59     2547.79    220.31 o 
   1   0   1     4834.55     4828.53     90.68 o 
   2   0   1    13013.12    14169.77    202.88 o 
   3   0   1     3145.74     3134.46    107.75 o 
   4   0   1    13359.55    13031.67    254.81 o 
   5   0   1     6869.76     6647.60    199.73 o 
   6   0   1      996.80     1012.37     88.46 o 
   7   0   1     3483.11     3596.96    175.81 o 
   8   0   1      642.91      558.02     88.64 o 
  10   0   1      615.93      629.23    105.52 o 
 -11   1   1     2447.76     2428.27    185.63 o 
 -10   1   1      135.24      202.70     64.54 o 
  -9   1   1      291.67      325.38     49.27 o 
  -8   1   1      885.52      914.23     76.59 o 
  -7   1   1     8723.37     8959.38    256.20 o 
  -6   1   1     5564.50     5447.24    229.59 o 
  -5   1   1       84.76      123.99     23.10 o 
  -4   1   1    10969.57    10607.82    568.77 o 
  -3   1   1     3599.42     3309.45    272.70 o 
  -2   1   1      534.85      458.20     22.51 o 
  -1   1   1      286.76      434.98     27.72 o 
   0   1   1    15897.61    18503.15    203.25 o 
   1   1   1    10563.08    11600.75    181.00 o 
   2   1   1    16255.04    15689.15    245.91 o 
   3   1   1     1105.27     1225.82     76.40 o 
   4   1   1     9544.06     9398.17    234.41 o 
   5   1   1     1329.58     1340.42     99.77 o 
   6   1   1     6544.02     6540.04    232.92 o 
   7   1   1     5828.96     5594.62    232.37 o 
   8   1   1     2293.40     2384.13    166.16 o 
   9   1   1       69.99       75.85     50.63 o 
  10   1   1     3132.14     3475.31    222.72 o 
 -10   2   1     1071.81      989.31    104.59 o 
  -9   2   1      656.28      699.23     63.32 o 
  -8   2   1      103.10       96.84     23.51 o 
  -7   2   1     8485.93     8683.74    297.78 o 
  -6   2   1      668.18      691.83     62.96 o 
  -5   2   1     5870.05     5682.10    238.61 o 
  -4   2   1     1528.70     1795.06    108.60 o 
  -3   2   1     1311.45     1081.53     30.17 o 
  -2   2   1      369.80      347.07     16.72 o 
  -1   2   1    18050.80    20324.13    516.41 o 
   0   2   1     1866.68     1984.57     68.95 o 
   1   2   1    11554.01    12146.20    874.95 o 
   2   2   1        7.20       11.68     16.13 o 
   3   2   1     8387.48     8192.57    215.49 o 
   4   2   1      196.60      197.50     45.99 o 
   5   2   1     1294.56     1154.42     98.29 o 
   6   2   1     2227.18     2053.66    139.64 o 
   7   2   1     7932.19     7986.91    294.12 o 
   8   2   1      376.78      396.30     88.27 o 
   9   2   1      389.42      471.78     98.10 o 
  10   2   1      814.64      952.28    135.75 o 
 -11   3   1       90.12       92.17     56.38 o 
 -10   3   1     6124.30     6469.94    274.46 o 
  -9   3   1       30.16       24.53     25.48 o 
  -8   3   1     6983.87     7308.79    170.98 o 
  -7   3   1      842.47      931.00     44.88 o 
  -6   3   1     8598.01     8058.65    185.69 o 
  -5   3   1     3985.47     3824.47    136.08 o 
  -4   3   1     3034.73     3131.62    136.63 o 
  -3   3   1       11.39       23.54      8.74 o 
  -2   3   1      929.58      851.02     29.68 o 
  -1   3   1     8168.72     8342.12    223.26 o 
   0   3   1      698.07      753.27     30.06 o 
   1   3   1     1462.69     1502.98    121.38 o 
   2   3   1     4582.12     4556.66    243.12 o 
   3   3   1     1758.65     1451.69     98.66 o 
   4   3   1     3854.23     3761.64    172.28 o 
   5   3   1      173.66      140.01     46.92 o 
   6   3   1      179.58      198.80     60.27 o 
   7   3   1     5419.24     5615.39    261.11 o 
   8   3   1     1309.88     1343.39    136.30 o 
   9   3   1       97.81       93.65     48.77 o 
 -12   4   1      269.88      285.59     81.23 o 
 -11   4   1     1178.36     1414.05    142.80 o 
 -10   4   1      558.24      575.63     99.77 o 
  -9   4   1     2200.92     1895.47    147.62 o 
  -8   4   1     4817.86     4870.52    138.69 o 
  -7   4   1     2439.14     2536.28     89.06 o 
  -6   4   1      731.39      644.79     35.33 o 
  -5   4   1      818.98      734.39     34.62 o 
  -4   4   1    10139.22     9680.83    221.05 o 
  -3   4   1     1468.51     1553.56     52.38 o 
  -2   4   1     2405.27     2578.01     96.67 o 
  -1   4   1     2465.28     2559.37     85.85 o 
   0   4   1    24777.50    27488.56    790.85 o 
   1   4   1     8842.84     9683.69    494.04 o 
   2   4   1      218.85      220.49     34.19 o 
   3   4   1     3119.88     2988.51    152.62 o 
   4   4   1     8504.69     7847.08    266.30 o 
   5   4   1      578.31      544.85     86.60 o 
   6   4   1      300.97      310.81     76.59 o 
   7   4   1     1450.84     1374.36    137.79 o 
   8   4   1     2237.57     2301.05    185.26 o 
 -12   5   1      395.59      490.33    107.00 o 
 -11   5   1     3147.47     3174.33    213.45 o 
 -10   5   1       46.51       21.88     39.87 o 
  -9   5   1      383.65      414.29     84.94 o 
  -8   5   1       91.09       74.55     40.98 o 
  -7   5   1     4286.93     4228.85     93.73 o 
  -6   5   1      348.77      335.18     28.81 o 
  -5   5   1      659.69      562.39     44.43 o 
  -4   5   1      424.29      461.92     29.38 o 
  -3   5   1     8675.88     8978.49    160.73 o 
  -2   5   1      740.81      750.48     42.32 o 
  -1   5   1      969.23      991.67     51.56 o 
   0   5   1      997.93     1040.26     47.98 o 
   1   5   1     5232.16     5137.37    460.38 o 
   2   5   1     2465.25     2590.12    214.01 o 
   3   5   1      128.51      111.62     30.94 o 
   4   5   1     3478.87     3411.52    187.30 o 
   5   5   1     5800.47     5374.12    250.54 o 
   6   5   1     1416.59     1362.86    137.05 o 
   7   5   1      128.35      124.62     54.34 o 
   8   5   1     2549.15     2544.36    204.74 o 
 -11   6   1       57.11       89.57     52.85 o 
 -10   6   1     3092.07     2968.66    200.28 o 
  -9   6   1      341.38      264.45     72.70 o 
  -8   6   1      522.82      470.30     84.94 o 
  -7   6   1     1874.31     1773.45    133.34 o 
  -6   6   1     6297.49     5775.84    495.98 o 
  -5   6   1      421.72      461.53     33.40 o 
  -4   6   1       76.55       97.56     18.92 o 
  -3   6   1     5236.19     5750.39    137.73 o 
  -2   6   1     8749.95     9234.50    241.83 o 
  -1   6   1        0.82        8.50     12.47 o 
   0   6   1      354.61      419.44     34.10 o 
   1   6   1     5067.02     5141.93    388.24 o 
   2   6   1     1884.39     1825.67    159.86 o 
   3   6   1      288.62      223.98     44.66 o 
   4   6   1      848.78      823.95    108.67 o 
   5   6   1     2632.57     2459.24    181.93 o 
   6   6   1      966.55      839.34    124.81 o 
   7   6   1      110.01       72.70     50.07 o 
 -11   7   1        0.22       15.76     32.82 o 
 -10   7   1     2850.01     2736.11    198.24 o 
  -9   7   1     1402.28     1263.46    132.41 o 
  -8   7   1       22.89       46.36     35.98 o 
  -7   7   1       38.79       11.87     28.74 o 
  -6   7   1     7332.13     7871.73    173.99 o 
  -5   7   1     3573.57     3533.09    114.51 o 
  -4   7   1      793.65      752.61     42.99 o 
  -3   7   1     1745.56     1820.23     64.69 o 
  -2   7   1     7020.38     7548.03    267.93 o 
  -1   7   1     1199.96     1066.31     51.59 o 
   0   7   1       28.38       13.97     16.16 o 
   1   7   1     1350.35     1333.31     93.84 o 
   2   7   1     4336.98     4330.86    387.77 o 
   3   7   1      329.39      333.60     60.92 o 
   4   7   1      241.19      193.61     66.95 o 
   5   7   1      290.67      304.51     84.38 o 
   6   7   1     1356.54     1204.30    143.17 o 
 -11   8   1       60.45       42.47     43.21 o 
 -10   8   1      196.12      192.68     69.17 o 
  -9   8   1     5352.24     5217.42    268.34 o 
  -8   8   1     1067.60      782.78    112.20 o 
  -7   8   1     1995.22     1682.21    139.83 o 
  -6   8   1     3282.70     3284.11    186.01 o 
  -5   8   1     5811.13     5972.85    159.32 o 
  -4   8   1       11.95       22.11     22.32 o 
  -3   8   1      638.10      558.64     43.03 o 
  -2   8   1     3972.30     4180.25    162.50 o 
  -1   8   1     4197.27     4282.44    163.47 o 
   0   8   1        1.33      -11.95     17.89 o 
   1   8   1     1059.72     1001.34     77.64 o 
   2   8   1     3800.37     3981.10    298.29 o 
   3   8   1     1318.97     1352.45    128.98 o 
   4   8   1      188.89      185.26     69.54 o 
   5   8   1       72.49       56.93     55.45 o 
 -10   9   1        2.22       16.50     38.76 o 
  -9   9   1      358.28      424.49     98.47 o 
  -8   9   1     1707.45     1454.66    142.80 o 
  -7   9   1      238.11      179.89     61.75 o 
  -6   9   1      595.80      448.04     85.12 o 
  -5   9   1     3537.13     3704.06    344.75 o 
  -4   9   1     1940.58     1935.36     97.56 o 
  -3   9   1        2.35        6.67     22.44 o 
  -2   9   1     1410.87     1281.07     81.67 o 
  -1   9   1     2451.24     2650.33    118.59 o 
   0   9   1      658.87      602.65     68.49 o 
   1   9   1      251.06      270.77     54.27 o 
   2   9   1     1278.33     1210.26    147.52 o 
   3   9   1     1537.65     1549.85    108.98 o 
   4   9   1       31.68        5.38     45.43 o 
 -10  10   1       49.51       79.37     62.13 o 
  -9  10   1     1137.25     1079.31    143.91 o 
  -8  10   1     1226.87     1233.05    137.05 o 
  -7  10   1      642.04      565.25    103.11 o 
  -6  10   1      705.45      729.74    109.04 o 
  -5  10   1     1689.89     1830.39    100.91 o 
  -4  10   1     1784.64     2164.77    122.86 o 
  -3  10   1       15.11       -1.85     34.12 o 
  -2  10   1      659.13      696.55    105.71 o 
  -1  10   1      848.78      930.58    110.43 o 
   0  10   1      492.44      540.66     70.44 o 
   1  10   1        7.18        0.85     26.18 o 
   2  10   1      372.42      375.21     84.56 o 
   3  10   1      385.84      501.08    111.45 o 
  -8  11   1     1562.77     1608.21    160.97 o 
  -7  11   1      932.76     1067.26    129.07 o 
  -6  11   1      554.18      812.27    120.17 o 
  -5  11   1     2056.67     1956.30    158.93 o 
  -4  11   1     1216.37     1383.08    139.83 o 
  -3  11   1       28.02       91.98     55.45 o 
  -2  11   1      403.48      562.47    104.41 o 
  -1  11   1      909.27      932.25    128.89 o 
   0  11   1      170.87      284.72     60.98 o 
   1  11   1      232.98      216.07     54.27 o 
  -3  12   1      177.54      207.52     69.54 o 
  -2  12   1       16.88      103.11     58.05 o 
   3 -13   2      116.34      236.82     76.22 o 
   4 -13   2     1415.15     1369.72    149.84 o 
  -1 -12   2      980.62      995.49    146.88 o 
   0 -12   2       19.03       52.67     52.30 o 
   1 -12   2     1766.77     1906.23    173.77 o 
   2 -12   2     2416.53     2401.19    188.42 o 
   3 -12   2       18.57       30.04     48.77 o 
   4 -12   2      718.62      745.88    115.53 o 
   5 -12   2     2459.43     2392.66    181.55 o 
   6 -12   2     1287.93     1321.24     97.46 o 
   7 -12   2        0.04       17.43     45.43 o 
  -3 -11   2      342.92      398.55     71.81 o 
  -2 -11   2     1609.00     1629.40    228.47 o 
  -1 -11   2     1476.88     1867.10    168.20 o 
   0 -11   2      295.95      321.75     85.86 o 
   1 -11   2      554.47      645.73    110.53 o 
   2 -11   2     3332.15     3260.19    208.44 o 
   3 -11   2      895.16     1120.67    125.73 o 
   4 -11   2       40.67       74.18     48.40 o 
   5 -11   2      936.01      908.99     79.65 o 
   6 -11   2     1705.57     1636.42    103.96 o 
   7 -11   2      722.50      843.98    121.65 o 
   8 -11   2      633.99      765.53    124.62 o 
   9 -11   2      572.18      517.77    115.16 o 
  -4 -10   2      248.41      230.02     56.83 o 
  -3 -10   2      234.15      225.23     52.78 o 
  -2 -10   2     1238.40     1267.50     94.08 o 
  -1 -10   2     2315.25     2348.15    180.07 o 
   0 -10   2      415.79      364.96     87.53 o 
   1 -10   2       61.63      142.98     58.60 o 
   2 -10   2     2075.60     1997.10    153.00 o 
   3 -10   2     5103.85     4864.32    232.18 o 
   4 -10   2        0.11       -2.11     22.43 o 
   5 -10   2     1234.77     1401.38     90.36 o 
   6 -10   2     1244.03     1124.62     83.00 o 
   7 -10   2     1121.61     1153.91     86.07 o 
   8 -10   2      177.02      167.46     65.09 o 
   9 -10   2     1024.67     1192.81    142.05 o 
  -5  -9   2     1244.38     1225.23    138.44 o 
  -4  -9   2     1463.61     1366.36    264.08 o 
  -3  -9   2       16.92       33.60     25.73 o 
  -2  -9   2     1023.66     1039.23    150.96 o 
  -1  -9   2     3155.84     2878.74    306.92 o 
   0  -9   2     2248.28     2251.67    104.70 o 
   1  -9   2      494.22      516.74     55.29 o 
   2  -9   2     2502.62     2666.57    129.72 o 
   3  -9   2     1435.16     1135.92     73.38 o 
   4  -9   2       93.42      170.14     38.28 o 
   5  -9   2      949.35      891.93     68.62 o 
   6  -9   2      604.24      695.35     68.31 o 
   7  -9   2     1086.18      908.63     74.61 o 
   8  -9   2      178.90      173.02     66.02 o 
   9  -9   2     2397.47     2282.13    186.01 o 
  10  -9   2     1180.70     1063.18    147.06 o 
  -6  -8   2      111.42      100.14     56.56 o 
  -5  -8   2     1435.66     1573.38    210.39 o 
  -4  -8   2     2854.43     2663.50    207.33 o 
  -3  -8   2     1285.10     1267.28    172.65 o 
  -2  -8   2      888.13      833.18     67.97 o 
  -1  -8   2     1766.95     1832.54     92.81 o 
   0  -8   2     4178.73     3756.47    214.75 o 
   1  -8   2     1921.32     1892.14    130.65 o 
   2  -8   2     2732.28     2764.42    101.34 o 
   3  -8   2     1501.91     1530.05     79.06 o 
   4  -8   2     1946.26     1790.54    112.38 o 
   5  -8   2      135.98       91.63     29.68 o 
   6  -8   2     4265.78     4124.41    160.60 o 
   7  -8   2     2177.07     2017.59    103.57 o 
   8  -8   2      108.22      134.82     55.26 o 
   9  -8   2     1421.70     1298.88    139.09 o 
  10  -8   2     2552.86     2478.15    198.62 o 
  -7  -7   2     1128.80     1055.02    144.46 o 
  -6  -7   2      238.09      242.13     52.71 o 
  -5  -7   2     2019.69     2025.66    305.25 o 
  -4  -7   2     1829.27     1946.05    180.35 o 
  -3  -7   2      938.83      885.56     91.70 o 
  -2  -7   2       89.82      112.50     29.23 o 
  -1  -7   2     3899.64     4063.87    413.46 o 
   0  -7   2      713.18      634.73     36.82 o 
   1  -7   2     3825.40     3953.67     90.85 o 
   2  -7   2      448.42      482.26     32.67 o 
   3  -7   2     5895.99     5964.01    143.96 o 
   4  -7   2      915.36      854.34     59.10 o 
   5  -7   2      851.34      793.90     59.07 o 
   6  -7   2     1797.77     1675.67    167.46 o 
   7  -7   2     7061.80     6774.26    256.29 o 
   8  -7   2       79.36       44.68     28.22 o 
   9  -7   2        0.36       -7.97     30.60 o 
  10  -7   2     1866.01     1822.03    167.65 o 
  11  -7   2     1658.14     1645.49    167.83 o 
  -8  -6   2     1181.60     1221.55    139.27 o 
  -7  -6   2     1008.49      848.61    123.69 o 
  -5  -6   2     1825.77     1777.07    162.45 o 
  -4  -6   2     7073.06     7306.07    969.43 o 
  -3  -6   2      328.22      327.64     44.98 o 
  -2  -6   2      872.69      878.71     59.67 o 
  -1  -6   2     2670.52     2734.16    131.99 o 
   0  -6   2     1291.53     1203.17     51.18 o 
   1  -6   2      376.34      356.30     26.56 o 
   2  -6   2     5703.40     5657.01     89.20 o 
   3  -6   2     6045.58     5904.27     82.85 o 
   4  -6   2     6412.17     6359.97    202.32 o 
   5  -6   2        2.29      -15.21     22.25 o 
   6  -6   2       84.66       81.97     37.46 o 
   7  -6   2    10638.11    10667.57    294.49 o 
   8  -6   2     2298.53     1965.57    135.38 o 
   9  -6   2      301.88      310.63     82.15 o 
  10  -6   2      152.25      109.97     57.49 o 
  11  -6   2     2845.57     2992.40    220.13 o 
  -8  -5   2     2006.03     1776.23    161.71 o 
  -7  -5   2     1520.71     1474.69    139.64 o 
  -6  -5   2      229.58      216.60     67.87 o 
  -5  -5   2      113.55      106.59     31.72 o 
  -4  -5   2     4254.95     4184.44    410.58 o 
  -3  -5   2     3233.37     3342.99    304.79 o 
  -2  -5   2     1730.77     1749.20    154.11 o 
  -1  -5   2     1633.48     1780.32     68.10 o 
   0  -5   2    12122.75    12300.25    570.38 o 
   1  -5   2     5964.22     5877.86     84.82 o 
   2  -5   2     2456.11     2305.62     82.06 o 
   3  -5   2      925.21     1071.52     76.78 o 
   4  -5   2    16136.61    16050.04    308.03 o 
   5  -5   2     2607.04     2727.02    130.37 o 
   6  -5   2      315.41      387.59     61.20 o 
   7  -5   2      907.07     1008.10     93.65 o 
   8  -5   2     8290.85     8710.34    277.62 o 
   9  -5   2      227.57      299.69     68.06 o 
  10  -5   2      430.56      380.36     89.76 o 
  11  -5   2      740.97      748.10    124.62 o 
 -10  -4   2      277.44      296.90     89.76 o 
  -9  -4   2      263.78      226.62     76.22 o 
  -8  -4   2       48.38       66.39     45.62 o 
  -7  -4   2     4302.20     3713.98    208.63 o 
  -6  -4   2     2280.59     1898.44    139.83 o 
  -5  -4   2      641.33      641.96    158.00 o 
  -4  -4   2      148.23      135.71     30.55 o 
  -3  -4   2    14802.78    15676.73   1573.07 o 
  -2  -4   2     5838.64     6075.25    530.20 o 
  -1  -4   2     4673.73     5288.25    201.95 o 
   0  -4   2     1445.75     1461.46     50.93 o 
   1  -4   2    17972.45    17076.62    160.14 o 
   2  -4   2     1063.25     1085.99     69.91 o 
   3  -4   2       50.65       83.45     28.37 o 
   4  -4   2     6247.64     6419.09     90.58 o 
   5  -4   2     9916.15    10163.04    139.97 o 
   6  -4   2     1797.94     1755.01     68.24 o 
   7  -4   2     2730.01     2888.18    150.96 o 
   8  -4   2     5079.12     4833.17    207.89 o 
   9  -4   2     1832.17     1724.67    135.93 o 
  11  -4   2      415.00      440.07    100.70 o 
 -10  -3   2      971.08     1023.49    142.42 o 
  -9  -3   2      127.99      150.03     64.35 o 
  -8  -3   2      219.45      193.42     59.71 o 
  -7  -3   2     2822.32     2683.82    168.76 o 
  -6  -3   2     7707.60     7085.81    254.06 o 
  -5  -3   2       23.87       20.10     16.57 o 
  -4  -3   2        6.87        9.98      8.47 o 
  -3  -3   2     6061.54     6113.43    631.27 o 
  -2  -3   2    10757.95    10482.80   1151.45 o 
  -1  -3   2     3245.27     2931.18    183.22 o 
   0  -3   2     2563.04     2338.43     54.03 o 
   1  -3   2      148.10      173.02     29.12 o 
   2  -3   2    10499.61     9758.32    191.94 o 
   3  -3   2     8948.40     8706.82    193.24 o 
   4  -3   2     1634.92     1756.09     91.06 o 
   5  -3   2     3679.90     3780.12     91.61 o 
   6  -3   2     3861.77     4159.56    111.92 o 
   7  -3   2     2645.48     2635.23     95.79 o 
   8  -3   2     1796.24     1933.30    135.56 o 
   9  -3   2     4760.34     5017.13    230.33 o 
 -11  -2   2        1.12       21.88     45.25 o 
 -10  -2   2      818.04      865.49    128.52 o 
  -9  -2   2      764.94      921.31    114.24 o 
  -8  -2   2     1526.94     1358.78    123.88 o 
  -7  -2   2      220.34      194.35     56.93 o 
  -6  -2   2     9237.66     9918.54    710.83 o 
  -5  -2   2     1989.83     1770.25    126.11 o 
  -4  -2   2      556.76      577.38     48.50 o 
  -3  -2   2       11.76       17.84      7.82 o 
  -2  -2   2     9187.61     8813.04    898.13 o 
  -1  -2   2     2059.92     2019.06    151.60 o 
   0  -2   2     9957.10     8968.52    313.69 o 
   1  -2   2     1475.53     1403.85     61.57 o 
   2  -2   2    15571.11    16538.69    154.39 o 
   3  -2   2      165.94      187.78     19.39 o 
   4  -2   2    13372.92    14598.44    262.87 o 
   5  -2   2      272.00      297.90     32.10 o 
   6  -2   2     5227.96     5219.09    172.84 o 
   7  -2   2        1.75       11.50     26.89 o 
   9  -2   2      759.21      763.49    105.15 o 
 -11  -1   2      143.49      142.61     68.25 o 
 -10  -1   2      264.27      330.66     86.05 o 
  -9  -1   2     5464.75     5473.89    251.47 o 
  -8  -1   2       42.83       40.61     34.86 o 
  -7  -1   2     3094.81     3305.20    221.89 o 
  -6  -1   2     3966.86     4378.72    454.26 o 
  -5  -1   2     8092.32     7824.83    773.14 o 
  -4  -1   2     7020.32     7478.21    925.48 o 
  -3  -1   2     3590.56     3535.06    299.54 o 
  -2  -1   2     3302.12     3421.22    205.78 o 
  -1  -1   2    30459.25    29725.87    968.13 o 
   0  -1   2     5548.55     5696.80    102.55 o 
   1  -1   2     1495.12     1632.83     38.76 o 
   2  -1   2       34.17       39.13     15.02 o 
   3  -1   2     2484.21     2313.47     86.60 o 
   4  -1   2    15460.50    16378.47    273.72 o 
   7  -1   2     4603.61     4664.04    194.35 o 
   8  -1   2     6568.97     6633.87    248.69 o 
   9  -1   2     1992.73     2223.90    158.74 o 
 -11   0   2      240.95      360.51     90.87 o 
 -10   0   2      191.08      180.07     64.17 o 
  -9   0   2     1010.93      973.24    106.82 o 
  -8   0   2     9427.74     9606.29    283.46 o 
  -7   0   2     2045.87     2127.19    246.93 o 
  -6   0   2     1394.73     1551.36     79.28 o 
  -5   0   2    14545.76    15799.18   1262.44 o 
  -4   0   2    11798.43    11461.69   1097.76 o 
  -3   0   2    21077.82    21336.61   2251.16 o 
  -2   0   2    17724.93    19497.96   1734.78 o 
  -1   0   2    27962.85    30500.69   1043.34 o 
   0   0   2      147.84      172.84     19.84 o 
   2   0   2     4546.19     4816.29    124.99 o 
   3   0   2       61.02       40.24     20.40 o 
   4   0   2       36.59       43.40     23.18 o 
   5   0   2     9674.72     9367.95    247.20 o 
   6   0   2      865.73      897.20     87.16 o 
   7   0   2     3353.81     3294.31    173.95 o 
   8   0   2      148.25      123.88     53.59 o 
   9   0   2     4233.01     4480.44    233.85 o 
  10   0   2      357.85      326.95     83.08 o 
 -11   1   2      499.32      630.71    109.04 o 
 -10   1   2     3726.93     4048.72    215.12 o 
  -9   1   2     1479.89     1547.51     87.19 o 
  -8   1   2     2074.70     2148.93     94.81 o 
  -7   1   2      249.55      244.59     36.52 o 
  -6   1   2    15916.77    16958.57   1241.67 o 
  -5   1   2     2411.49     2612.40    211.04 o 
  -4   1   2     1689.41     1326.45    187.03 o 
  -3   1   2      487.60      503.81     34.96 o 
  -2   1   2    26287.82    28244.27   1330.60 o 
  -1   1   2      695.00      877.30     32.72 o 
   0   1   2     6593.48     7061.52    140.01 o 
   1   1   2       37.54       74.36     22.07 o 
   2   1   2    11908.92    11678.64    226.25 o 
   3   1   2     3143.39     3520.75    135.56 o 
   4   1   2     3232.03     3000.56    137.42 o 
   5   1   2     1236.25     1211.54     96.80 o 
   6   1   2     7256.75     6798.55    245.53 o 
   7   1   2     2486.18     2516.73    162.45 o 
   8   1   2      367.95      305.43     76.22 o 
   9   1   2     2544.67     2404.34    181.00 o 
  10   1   2     2805.04     3054.90    212.34 o 
 -10   2   2      234.57      251.76     48.76 o 
  -9   2   2     6823.20     6809.01    206.50 o 
  -8   2   2       90.90       77.54     27.01 o 
  -7   2   2     3175.53     3104.82     78.12 o 
  -6   2   2     3876.92     4078.85    265.96 o 
  -5   2   2    24913.56    26884.81   1153.11 o 
  -4   2   2     1199.86     1189.69     33.47 o 
  -3   2   2     5317.35     5140.51    180.25 o 
  -2   2   2       42.36       84.13     12.31 o 
  -1   2   2     1101.39     1156.29     33.45 o 
   0   2   2       47.46       53.11     14.13 o 
   1   2   2     3375.88     3170.62    117.57 o 
   2   2   2     1666.78     1459.11     88.27 o 
   3   2   2    14153.56    14430.51    305.25 o 
   4   2   2       71.84      132.60     41.17 o 
   5   2   2      316.00      247.20     58.23 o 
   6   2   2     3331.17     3128.34    177.10 o 
   7   2   2     2382.18     2340.18    165.23 o 
   8   2   2       75.61       22.07     40.98 o 
   9   2   2       14.16       34.12     41.73 o 
 -11   3   2        4.97       -1.48     33.57 o 
 -10   3   2     1852.78     1921.99    151.14 o 
  -9   3   2     1258.64     1296.74     80.64 o 
  -8   3   2     7088.82     7177.50    268.44 o 
  -7   3   2      751.85      720.47     39.51 o 
  -6   3   2     3988.26     3792.17    204.10 o 
  -5   3   2    28883.41    28846.04    993.03 o 
  -4   3   2    15130.74    16404.36    363.34 o 
  -3   3   2      370.79      388.11     23.39 o 
  -2   3   2     7368.50     7927.79    278.36 o 
  -1   3   2     7965.75     8194.44    353.75 o 
   0   3   2     1328.81     1337.05     94.86 o 
   1   3   2      628.62      635.56     42.76 o 
   2   3   2      128.91       81.23     30.60 o 
   3   3   2    17371.69    17943.84    370.34 o 
   4   3   2       34.89       37.46     28.37 o 
   5   3   2      510.81      605.49     87.53 o 
   6   3   2      327.49      301.54     74.92 o 
   7   3   2     2744.47     2692.35    186.75 o 
   8   3   2       66.25       72.33     55.82 o 
   9   3   2      280.26      308.40     88.09 o 
 -12   4   2     3502.70     3640.36    231.81 o 
 -11   4   2     1043.22     1193.73    132.04 o 
 -10   4   2      231.39      244.61     70.66 o 
  -9   4   2       25.33       -5.19     30.41 o 
  -8   4   2     8910.93     8849.66    488.84 o 
  -7   4   2     1508.57     1431.49    160.32 o 
  -6   4   2      474.96      471.78     31.88 o 
  -5   4   2       51.86       68.88     14.75 o 
  -4   4   2    16038.74    16931.91    458.16 o 
  -3   4   2     5034.23     5730.81    191.39 o 
  -2   4   2     3633.63     4047.40    162.99 o 
  -1   4   2     2747.76     2946.35     69.65 o 
   0   4   2    14428.67    15780.49    807.17 o 
   1   4   2       16.07       24.59     16.05 o 
   2   4   2      182.90      172.28     46.92 o 
   3   4   2     2164.61     2041.79    133.52 o 
   4   4   2     1769.78     1548.87    125.55 o 
   5   4   2      829.20      742.35    102.92 o 
   6   4   2      168.21      167.46     63.61 o 
   7   4   2      835.29      808.74    120.73 o 
   8   4   2     1456.34     1574.09    160.04 o 
 -12   5   2      274.74      251.10     82.52 o 
 -11   5   2     2986.49     3188.61    211.60 o 
 -10   5   2        6.60       11.68     34.86 o 
  -9   5   2      160.82      147.06     57.12 o 
  -8   5   2      491.31      509.98     86.05 o 
  -7   5   2     9895.93     9781.37    630.71 o 
  -6   5   2      345.79      349.34     29.75 o 
  -5   5   2       58.24       65.15     16.69 o 
  -4   5   2     3637.87     3965.58    158.66 o 
  -3   5   2     3385.31     3198.29     86.03 o 
  -2   5   2      301.21      330.62     28.14 o 
  -1   5   2       98.05       94.47     17.66 o 
   0   5   2     3771.65     3891.80    361.81 o 
   1   5   2     2268.86     2243.00    203.34 o 
   2   5   2      103.75      121.05     31.64 o 
   3   5   2      585.31      532.79     82.34 o 
   4   5   2     3150.47     2935.28    180.81 o 
   5   5   2      314.54      248.69     72.51 o 
   6   5   2      806.50      823.39    120.54 o 
   7   5   2     1099.91     1273.48    142.80 o 
 -12   6   2       75.48       80.30     52.85 o 
 -11   6   2     1158.11     1150.15    133.52 o 
 -10   6   2      602.65      641.47    109.04 o 
  -9   6   2      355.37      340.11     81.78 o 
  -8   6   2      102.35       42.84     38.02 o 
  -7   6   2     2529.45     2565.50    160.97 o 
  -6   6   2     5701.15     5499.00    158.37 o 
  -5   6   2        8.86        8.95     12.23 o 
  -4   6   2      774.29      751.42     40.68 o 
  -3   6   2     3500.17     3913.81    132.95 o 
  -2   6   2      160.79      139.46     23.52 o 
  -1   6   2     3213.96     3329.94     85.91 o 
   0   6   2       72.33       72.21     25.24 o 
   1   6   2     1109.60     1062.71     70.81 o 
   2   6   2       18.23       10.05     19.78 o 
   3   6   2     1809.85     1669.22    137.60 o 
   4   6   2      907.58      772.58    111.08 o 
   5   6   2      711.37      684.31    114.05 o 
   6   6   2        9.42       20.77     39.69 o 
 -11   7   2      330.05      356.43     95.69 o 
 -10   7   2     1585.84     1726.34    158.56 o 
  -9   7   2      527.74      403.54     90.31 o 
  -8   7   2      686.17      711.75    105.52 o 
  -7   7   2     1373.91     1285.35    121.10 o 
  -6   7   2    11031.95    11408.63    337.33 o 
  -5   7   2       67.20       50.70     18.56 o 
  -4   7   2     2588.90     2409.63    117.17 o 
  -3   7   2     2638.85     2833.84     83.10 o 
  -2   7   2     3435.62     3632.21     95.30 o 
  -1   7   2      372.15      443.20     41.22 o 
   0   7   2     1622.91     1516.11     93.74 o 
   1   7   2      911.61      964.66     81.78 o 
   2   7   2      628.85      611.86     68.10 o 
   3   7   2     1499.30     1545.53    142.24 o 
   4   7   2     2788.27     2240.22    178.22 o 
   5   7   2      505.89      455.28    102.18 o 
   6   7   2       38.70       60.46     53.59 o 
 -11   8   2      879.75      732.71    127.40 o 
 -10   8   2     2924.83     3113.31    217.35 o 
  -9   8   2     2680.05     2558.64    189.90 o 
  -8   8   2      700.46      754.22    110.16 o 
  -7   8   2     2473.95     2147.87    160.23 o 
  -6   8   2     5115.17     5164.38    235.52 o 
  -5   8   2      982.71     1067.91     71.42 o 
  -4   8   2     1770.67     1934.09     94.65 o 
  -3   8   2     3584.98     3547.10     99.91 o 
  -2   8   2     2277.60     2582.80    115.65 o 
  -1   8   2      320.02      281.05     47.34 o 
   0   8   2     2687.71     2885.84    179.42 o 
   1   8   2      791.61      783.69     77.61 o 
   2   8   2      263.44      349.21     61.49 o 
   3   8   2       25.79       33.38     40.61 o 
   4   8   2     1199.88     1133.09    137.79 o 
 -10   9   2      837.82      674.11    121.65 o 
  -9   9   2     1362.76     1354.33    145.39 o 
  -8   9   2      107.05      116.28     55.82 o 
  -7   9   2      573.60      589.54    103.67 o 
  -6   9   2     1614.36     1478.03    134.64 o 
  -5   9   2     1929.93     2231.32    157.63 o 
  -4   9   2      103.18       88.89     32.58 o 
  -3   9   2     2074.93     2165.12     84.36 o 
  -2   9   2     1611.61     1559.52     95.14 o 
  -1   9   2     1019.85     1199.77    128.70 o 
   0   9   2      204.69      284.72     56.00 o 
   1   9   2     1596.36     1434.21    107.65 o 
   2   9   2     1912.57     2333.69    187.12 o 
   3   9   2        9.54       47.85     50.63 o 
  -9  10   2     1083.97     1111.95    149.47 o 
  -8  10   2      429.67      573.96    112.01 o 
  -7  10   2       19.46       20.40     40.61 o 
  -6  10   2     1669.52     1746.56    152.07 o 
  -5  10   2     1309.72     1327.26    131.11 o 
  -4  10   2      549.91      653.88     70.13 o 
  -3  10   2      487.93      667.99    101.81 o 
  -2  10   2     1305.43     1275.87     91.71 o 
  -1  10   2      183.56      312.94     63.33 o 
   0  10   2       67.21       61.10     36.46 o 
   1  10   2      301.18      399.99     68.65 o 
   2  10   2      928.38      976.02    140.57 o 
  -8  11   2      760.79      885.15    134.82 o 
  -7  11   2       56.08       42.47     47.29 o 
  -6  11   2     1223.86     1432.41    143.54 o 
  -5  11   2     1719.30     1725.23    154.29 o 
  -3  11   2        1.88      -14.47     42.65 o 
  -2  11   2      887.82     1064.66    128.89 o 
  -1  11   2     1076.50     1125.86    134.82 o 
   0  11   2       29.86       55.29     39.70 o 
   2 -13   3        8.67       62.50     46.92 o 
   3 -13   3      514.47      775.73    128.15 o 
   4 -13   3     2010.35     1897.88    172.84 o 
   5 -13   3      486.71      622.74    115.53 o 
  -1 -12   3       78.26      138.16     66.95 o 
   0 -12   3      841.68     1187.98    142.05 o 
   1 -12   3      553.95      769.43    123.88 o 
   2 -12   3      475.83      557.64    108.67 o 
   3 -12   3        2.29       31.16     43.95 o 
   4 -12   3     1175.21     1295.92    136.68 o 
   5 -12   3     1728.78     1525.69    147.43 o 
   6 -12   3      146.44      221.05     51.11 o 
   7 -12   3      711.10      831.18    128.15 o 
  -3 -11   3      669.66      806.68    128.79 o 
  -2 -11   3     1467.72     1523.83    158.00 o 
  -1 -11   3      425.51      555.42    107.19 o 
   0 -11   3      935.86     1155.16    130.93 o 
   1 -11   3     1437.79     1716.89    153.92 o 
   2 -11   3     1128.51      949.31    116.28 o 
   3 -11   3       11.75       13.35     43.02 o 
   4 -11   3     1179.94     1185.02    127.77 o 
   5 -11   3     1376.61     1389.18    233.39 o 
   6 -11   3     1238.51     1241.40     92.65 o 
   7 -11   3       55.38       31.26     28.15 o 
   8 -11   3     2075.26     2016.01    179.33 o 
  -5 -10   3      470.01      528.65     80.00 o 
  -4 -10   3      259.71      212.39     53.87 o 
  -3 -10   3     1105.43     1171.07     93.22 o 
  -2 -10   3      291.63      272.24     80.48 o 
  -1 -10   3      656.86      584.14     68.06 o 
   0 -10   3        4.40       13.72     36.72 o 
   1 -10   3     1274.68     1515.67    136.30 o 
   2 -10   3     1257.73     1089.88    115.35 o 
   3 -10   3     1399.46     1422.53     87.38 o 
   4 -10   3     2590.64     2255.14    109.50 o 
   5 -10   3     3122.39     3245.50    147.80 o 
   6 -10   3      561.29      459.12     62.42 o 
   7 -10   3      499.46      468.72     64.64 o 
   8 -10   3     1348.77     1269.77    137.79 o 
   9 -10   3     1343.68     1065.96    143.35 o 
  -6  -9   3     1099.70     1192.03    186.56 o 
  -5  -9   3     1267.42     1241.26    154.48 o 
  -4  -9   3      131.76      150.18     45.11 o 
  -3  -9   3     1345.29     1287.63    200.66 o 
  -2  -9   3     2724.05     2750.15    123.32 o 
  -1  -9   3     1154.57      991.03    193.05 o 
   0  -9   3     1142.62     1105.09     73.29 o 
   1  -9   3     4094.63     4111.77    206.78 o 
   2  -9   3       24.59       68.34     28.12 o 
   3  -9   3       14.50       85.27     45.53 o 
   4  -9   3       21.11       35.05     22.02 o 
   5  -9   3     3144.75     3067.74    124.89 o 
   6  -9   3     1125.26     1145.30    138.53 o 
   7  -9   3      927.01      695.00    115.26 o 
   8  -9   3      130.41       84.48     33.33 o 
   9  -9   3     4121.60     3527.61    232.37 o 
  10  -9   3      389.33      371.82     99.96 o 
  -7  -8   3       22.20       21.51     43.58 o 
  -6  -8   3      425.60      464.55     80.67 o 
  -5  -8   3     1254.34     1255.33    204.55 o 
  -4  -8   3       97.04       81.61     31.73 o 
  -3  -8   3       18.75       14.17     21.23 o 
  -2  -8   3      440.47      373.05     76.22 o 
  -1  -8   3     1108.63     1110.03    110.25 o 
   0  -8   3      523.17      450.00     47.98 o 
   1  -8   3      167.38      121.93     25.51 o 
   2  -8   3     7228.14     7356.74    165.27 o 
   3  -8   3      696.91      689.63     55.48 o 
   4  -8   3        0.07       -8.02     15.40 o 
   5  -8   3     2514.63     2131.17     99.65 o 
   6  -8   3     6526.31     5946.36    347.81 o 
   7  -8   3      286.22      255.32     48.85 o 
   8  -8   3      141.16      147.38     40.61 o 
   9  -8   3     4303.29     3805.78    235.71 o 
  10  -8   3     2534.19     2402.30    197.87 o 
  -8  -7   3      354.17      273.54     89.57 o 
  -6  -7   3      223.51      207.81     49.73 o 
  -5  -7   3     2549.65     2695.92    173.77 o 
  -4  -7   3      470.70      540.26     62.33 o 
  -3  -7   3       42.93       28.72     23.40 o 
  -2  -7   3     1279.29     1205.97    107.00 o 
  -1  -7   3     2995.67     2791.47    203.62 o 
   0  -7   3      171.88      151.08     21.69 o 
   1  -7   3       74.83       83.38     17.74 o 
   2  -7   3     2245.22     2158.18     59.45 o 
   3  -7   3    11248.75    11199.25    292.45 o 
   4  -7   3       10.15       15.39     26.33 o 
   5  -7   3      363.57      353.47     66.58 o 
   6  -7   3     4863.64     4716.15    203.99 o 
   7  -7   3     4431.67     4250.67    200.84 o 
   8  -7   3      354.22      333.62     75.85 o 
  10  -7   3     3430.36     3259.08    226.80 o 
  -8  -6   3     2188.45     1956.86    175.99 o 
  -7  -6   3      275.35      225.69     75.66 o 
  -6  -6   3      291.20      256.98     51.33 o 
  -5  -6   3     7477.80     7809.83    817.18 o 
  -4  -6   3      922.53      884.35    108.49 o 
  -3  -6   3     1633.73     1616.85     90.68 o 
  -2  -6   3      926.84      885.65     97.36 o 
  -1  -6   3     8126.14     7703.23    240.16 o 
   0  -6   3     3744.22     3863.13     93.31 o 
   1  -6   3     9465.24     9203.27    141.82 o 
   2  -6   3     1623.36     1573.26     49.88 o 
   3  -6   3    16544.41    16085.27    331.21 o 
   4  -6   3      266.73      260.74     52.48 o 
   5  -6   3     3345.56     3474.20    161.34 o 
   6  -6   3      186.01      210.67     54.71 o 
   7  -6   3     5585.88     4671.27    205.66 o 
   8  -6   3      656.97      646.85     92.17 o 
   9  -6   3      317.64      381.28     81.60 o 
  11  -6   3     2527.23     2376.71    201.77 o 
  -9  -5   3      473.33      643.51    119.61 o 
  -8  -5   3     3595.15     3486.25    221.61 o 
  -7  -5   3        6.49       74.92     52.67 o 
  -6  -5   3        5.84        4.17     20.76 o 
  -5  -5   3     1192.92     1170.18     75.26 o 
  -4  -5   3     5630.73     5456.91    454.91 o 
  -3  -5   3        7.69       25.35     17.86 o 
  -2  -5   3      779.61      722.29     56.84 o 
  -1  -5   3     2930.73     2691.61    224.02 o 
   0  -5   3    19408.12    18796.25    536.22 o 
   1  -5   3      889.40      864.01     70.66 o 
   2  -5   3     8049.59     8040.13    211.97 o 
   3  -5   3     6099.42     6050.27    187.67 o 
   4  -5   3     5207.97     4794.59    174.14 o 
   5  -5   3      790.51      780.92     77.52 o 
   6  -5   3     1434.04     1253.26    103.11 o 
   7  -5   3      741.03      808.37     89.20 o 
   8  -5   3     7681.29     7654.03    273.91 o 
   9  -5   3      532.85      566.92     92.54 o 
 -10  -4   3      155.42      255.36     83.64 o 
  -9  -4   3      164.69      165.98     65.46 o 
  -8  -4   3     1581.27     1464.12    141.13 o 
  -7  -4   3     3737.97     3519.45    199.54 o 
  -6  -4   3        1.57        3.91     18.44 o 
  -5  -4   3      858.33      965.26    103.85 o 
  -4  -4   3     5008.94     5410.64    496.08 o 
  -3  -4   3    11433.00    11495.09   1292.39 o 
  -2  -4   3     1781.08     1708.16    109.23 o 
  -1  -4   3     1259.13     1073.66     61.29 o 
   0  -4   3    13482.01    12889.59    293.84 o 
   1  -4   3     7764.76     6909.35    154.66 o 
   2  -4   3     2738.28     2243.00    104.22 o 
   3  -4   3     5874.26     5470.93    170.06 o 
   4  -4   3     7002.26     7989.74    335.94 o 
   5  -4   3     3689.20     3793.94     87.77 o 
   6  -4   3     4369.45     4497.50    186.19 o 
   7  -4   3      214.03      296.90     63.42 o 
   8  -4   3     4402.67     4685.36    216.98 o 
   9  -4   3      397.73      478.27     89.57 o 
  10  -4   3     3002.42     3455.47    208.07 o 
 -10  -3   3      802.83      816.53    127.40 o 
  -9  -3   3      242.14      210.30     69.36 o 
  -8  -3   3       64.45       72.88     43.21 o 
  -7  -3   3     4498.75     4281.64    209.93 o 
  -6  -3   3     5342.63     3994.38    188.42 o 
  -5  -3   3     3156.04     3317.46    428.39 o 
  -4  -3   3     5594.22     6565.73    464.62 o 
  -3  -3   3    11623.56    12622.46   1231.66 o 
  -2  -3   3     3911.07     3645.07    366.26 o 
  -1  -3   3     5806.96     5052.55    256.38 o 
   0  -3   3     5723.81     5657.72    114.89 o 
   1  -3   3     7097.40     6789.06    130.93 o 
   2  -3   3     4030.06     4072.46    132.23 o 
   3  -3   3     9589.34     9885.15    216.51 o 
   4  -3   3     1524.58     1732.53     57.90 o 
   5  -3   3     6576.03     6793.36    189.25 o 
   6  -3   3      162.46      186.64     31.20 o 
   7  -3   3     1896.69     1540.34    118.87 o 
   8  -3   3      197.19      226.06     64.72 o 
   9  -3   3     2567.76     2698.84    180.26 o 
  10  -3   3      324.24      364.96     92.35 o 
 -11  -2   3      244.87      255.92     85.68 o 
 -10  -2   3     2239.41     2279.35    181.37 o 
  -9  -2   3      376.27      346.97     83.27 o 
  -8  -2   3     2312.65     2196.83    155.41 o 
  -7  -2   3      486.39      441.18     75.29 o 
  -6  -2   3     9569.08    10337.26    948.29 o 
  -5  -2   3        4.18        8.82     10.40 o 
  -4  -2   3    34599.28    38722.80   3843.71 o 
  -3  -2   3       65.20       98.51     12.92 o 
  -2  -2   3     5194.56     5017.90    657.60 o 
  -1  -2   3    10721.73    10644.38    261.58 o 
   0  -2   3     5363.09     5180.64     76.55 o 
   1  -2   3       53.44       81.03     12.42 o 
   2  -2   3     6834.61     7001.62     98.82 o 
   3  -2   3     4689.91     4909.12    106.26 o 
   4  -2   3     4557.37     4734.46    105.11 o 
   5  -2   3       83.30      159.30     37.65 o 
   6  -2   3     2800.72     2531.56    124.99 o 
   7  -2   3     1710.90     1939.24    121.65 o 
   8  -2   3     1023.48     1076.64     77.03 o 
   9  -2   3      193.08      192.31     68.25 o 
  10  -2   3      743.06      912.59    125.92 o 
 -11  -1   3      680.30      777.40    125.18 o 
 -10  -1   3     1090.43      998.27    123.69 o 
  -9  -1   3     3273.33     3161.90    190.27 o 
  -8  -1   3     2701.54     2768.57    167.27 o 
  -7  -1   3     6368.62     6529.22    645.83 o 
  -6  -1   3      169.94      219.94     36.44 o 
  -5  -1   3     3038.67     3039.88    322.40 o 
  -4  -1   3    12363.87    13415.25    983.52 o 
  -3  -1   3      289.87      354.55     21.56 o 
  -2  -1   3      303.50      296.82     16.65 o 
  -1  -1   3     2497.27     2390.00     50.68 o 
   0  -1   3     6648.14     6891.59    158.56 o 
   1  -1   3     2582.06     2798.97     61.86 o 
   2  -1   3      126.61      160.23     26.70 o 
   3  -1   3     3703.24     3728.63    120.17 o 
   4  -1   3    12883.22    13165.20    258.14 o 
   5  -1   3      152.33      185.82     41.73 o 
   6  -1   3       56.55       90.50     37.46 o 
   7  -1   3        1.14      -12.05     26.15 o 
   8  -1   3     4335.77     4321.70    207.89 o 
 -11   0   3     1486.30     1559.62    149.47 o 
 -10   0   3      706.75      762.57    108.67 o 
  -9   0   3       10.01       20.58     34.31 o 
  -8   0   3     1899.83     1947.38    241.64 o 
  -7   0   3     5322.61     5432.54    437.38 o 
  -6   0   3     4050.34     4133.70    320.08 o 
  -5   0   3    10467.84    11309.31   1274.13 o 
  -4   0   3     1658.03     1764.66    167.83 o 
  -3   0   3    27209.59    30242.46   1863.42 o 
  -2   0   3     1858.11     2269.09    133.71 o 
  -1   0   3     1853.96     1831.97     56.28 o 
   0   0   3     1237.85     1271.07     60.46 o 
   1   0   3    33108.00    35661.99    381.65 o 
   2   0   3      558.80      622.55     51.93 o 
   3   0   3     1612.01     1619.34     89.76 o 
   4   0   3     6440.27     7072.28    204.55 o 
   5   0   3     7462.55     7680.18    234.04 o 
   6   0   3      390.48      396.49     67.69 o 
   7   0   3      123.26      166.72     57.86 o 
   8   0   3      329.64      398.71     82.71 o 
   9   0   3     3338.58     3643.70    216.98 o 
 -12   1   3      722.60      876.43    131.30 o 
 -11   1   3       46.72       76.03     53.78 o 
 -10   1   3     4383.20     4721.48    158.40 o 
  -9   1   3      214.79      203.95     41.42 o 
  -8   1   3        7.31        1.04     17.99 o 
  -7   1   3      567.48      501.67     46.51 o 
  -6   1   3    12410.36    12156.64   1076.34 o 
  -5   1   3      711.03      883.64    112.57 o 
  -4   1   3       81.93       43.25     14.44 o 
  -3   1   3     4602.60     4671.52    289.95 o 
  -2   1   3    17805.00    18969.36    684.21 o 
  -1   1   3     1339.83     1265.64     45.76 o 
   0   1   3     2093.15     1957.04     84.56 o 
   1   1   3     5320.16     5473.34    151.88 o 
   2   1   3    13182.23    13268.49    262.04 o 
   3   1   3      216.80      268.16     46.55 o 
   4   1   3       82.14       78.26     34.68 o 
   5   1   3     5868.18     5861.48    219.57 o 
   6   1   3     5641.19     6024.49    238.86 o 
   7   1   3      784.63      860.11    103.85 o 
   8   1   3       22.55       22.25     44.51 o 
   9   1   3     1652.54     1765.66    159.30 o 
 -11   2   3        3.86       11.99     26.73 o 
 -10   2   3     2014.49     1935.57    103.64 o 
  -9   2   3     5284.73     5444.94    234.78 o 
  -8   2   3      432.36      399.79     81.13 o 
  -7   2   3     1164.48     1131.59    150.31 o 
  -6   2   3     7694.40     7524.89    281.34 o 
  -5   2   3    10669.53    10766.87    367.63 o 
  -4   2   3     2637.10     2667.38    221.89 o 
  -3   2   3      273.30      375.83     20.65 o 
  -2   2   3    26642.86    28355.07   1067.19 o 
  -1   2   3     5715.73     6025.74    215.86 o 
   0   2   3     1940.55     2004.33     94.95 o 
   1   2   3       31.05       48.03     25.41 o 
   2   2   3    14200.74    14374.32    299.13 o 
   3   2   3      716.57      584.16     67.69 o 
   4   2   3     2109.09     2245.60    136.12 o 
   5   2   3     1273.42     1166.10    107.00 o 
   6   2   3     6553.54     6276.33    259.81 o 
   7   2   3       55.64       58.97     45.25 o 
   8   2   3      455.90      543.36    103.48 o 
   9   2   3      281.23      255.55     80.11 o 
 -11   3   3       31.38       44.69     44.14 o 
 -10   3   3      484.89      442.96     59.40 o 
  -9   3   3     7735.87     7856.96    444.15 o 
  -8   3   3     1568.15     1576.17    161.15 o 
  -7   3   3      138.85      174.86     33.18 o 
  -6   3   3       96.26       92.43     16.15 o 
  -5   3   3    10171.66    10307.16    351.15 o 
  -4   3   3       56.70      103.69     14.04 o 
  -3   3   3     1208.34     1342.51     71.06 o 
  -2   3   3      249.05      253.13     21.90 o 
  -1   3   3    20334.15    21410.89    732.22 o 
   0   3   3      132.50      113.49     32.82 o 
   1   3   3     1199.20     1170.74     86.42 o 
   2   3   3     1773.08     1743.22    113.31 o 
   3   3   3     5981.37     5932.32    220.31 o 
   4   3   3     1272.93     1234.35    109.60 o 
   5   3   3     1870.47     1906.78    144.28 o 
   6   3   3      571.88      510.36     94.02 o 
   7   3   3      654.30      631.45    108.12 o 
   8   3   3       47.00       67.32     47.10 o 
 -12   4   3     3027.09     3195.47    216.23 o 
 -11   4   3       71.87      178.40     64.54 o 
 -10   4   3      454.05      486.62     91.80 o 
  -9   4   3     1166.90     1107.27     75.91 o 
  -8   4   3     7395.39     7211.55    389.72 o 
  -7   4   3       69.57       82.00     26.32 o 
  -6   4   3      349.29      401.60     42.37 o 
  -5   4   3     5624.78     5876.47    198.96 o 
  -4   4   3    25232.47    28053.56   1216.42 o 
  -3   4   3       33.35      101.47     17.24 o 
  -2   4   3     2964.22     3341.74    107.98 o 
  -1   4   3    10604.68    11848.03    382.09 o 
   0   4   3     5461.11     5745.72    217.44 o 
   1   4   3     3013.23     2676.95    139.83 o 
   2   4   3     4717.69     4490.64    192.87 o 
   3   4   3     3115.91     2853.13    163.75 o 
   4   4   3      799.52      673.92     95.69 o 
   5   4   3     1280.33     1408.48    132.78 o 
   6   4   3      877.33      878.66    122.03 o 
   7   4   3      239.69      301.35     82.90 o 
   8   4   3        0.32        4.27     42.65 o 
 -12   5   3     1321.47     1267.36    143.72 o 
 -11   5   3     2522.91     2708.11    196.58 o 
 -10   5   3      609.33      628.86    105.89 o 
  -9   5   3      508.52      541.51     94.58 o 
  -8   5   3     2179.42     2049.45     96.08 o 
  -7   5   3     2001.53     1935.33     87.99 o 
  -6   5   3     1257.44     1126.40    111.55 o 
  -5   5   3     2739.72     2745.61    126.14 o 
  -4   5   3     5141.99     5440.37    151.42 o 
  -3   5   3     3030.44     3084.93     76.53 o 
  -2   5   3     4160.35     4132.48    149.37 o 
  -1   5   3      715.02      675.24     42.39 o 
   0   5   3     2734.75     2842.45    103.59 o 
   1   5   3       11.34       19.29     26.52 o 
   2   5   3     4560.06     4359.90    203.25 o 
   3   5   3     1289.64     1178.53    114.79 o 
   4   5   3     1860.45     1850.22    150.96 o 
   5   5   3      395.23      347.90     85.86 o 
   6   5   3     1251.47     1175.56    133.71 o 
   7   5   3     1270.67     1331.89    150.03 o 
 -12   6   3      226.70      284.11     84.94 o 
 -11   6   3     3709.42     3704.71    234.96 o 
 -10   6   3      336.85      336.96     85.49 o 
  -9   6   3     1593.67     1637.33    145.76 o 
  -8   6   3      499.00      444.34     87.72 o 
  -7   6   3     3454.16     3427.33    119.43 o 
  -6   6   3        0.21       -5.85     15.07 o 
  -5   6   3     5744.34     5774.89    246.88 o 
  -4   6   3     1056.71     1085.22     49.85 o 
  -3   6   3     3296.23     3557.64     94.33 o 
  -2   6   3     1448.37     1552.02     61.85 o 
  -1   6   3     3338.97     3229.11    126.87 o 
   0   6   3      442.21      476.24     53.49 o 
   1   6   3      421.06      498.74     57.48 o 
   2   6   3      651.00      622.00     94.21 o 
   3   6   3     3512.33     3166.35    195.83 o 
   4   6   3     1127.07     1000.13    119.43 o 
   5   6   3      132.46       66.02     47.66 o 
   6   6   3     1382.92     1278.67    147.99 o 
 -11   7   3      600.85      565.25    110.71 o 
 -10   7   3     2328.70     2522.66    190.27 o 
  -9   7   3      311.49      346.79     87.72 o 
  -8   7   3     2556.09     2302.72    167.46 o 
  -7   7   3     1930.69     1874.70    145.76 o 
  -6   7   3     1800.91     1663.74     86.69 o 
  -5   7   3     2507.03     2701.25    106.21 o 
  -4   7   3     2464.64     2251.83    125.91 o 
  -3   7   3      748.54      910.09     51.63 o 
  -2   7   3       97.97      107.80     23.78 o 
  -1   7   3     3115.37     3430.14     98.88 o 
   0   7   3     2438.52     2421.92    239.69 o 
   1   7   3      852.49      897.94     74.33 o 
   2   7   3       42.04       22.07     31.90 o 
   3   7   3     2486.71     2248.57    175.81 o 
   4   7   3      454.33      484.21    103.48 o 
   5   7   3       42.16       88.64     58.97 o 
 -11   8   3     1797.23     1696.67    171.91 o 
 -10   8   3     1818.75     1885.64    171.17 o 
  -9   8   3       45.75       39.50     37.65 o 
  -8   8   3     3599.70     3718.43    221.43 o 
  -7   8   3     2625.43     2386.91    170.24 o 
  -6   8   3     1089.53     1256.97    121.65 o 
  -5   8   3       25.14       57.85     28.96 o 
  -4   8   3     3565.09     3863.19    165.95 o 
  -3   8   3     1194.48     1024.58     57.97 o 
  -2   8   3      232.07      341.68     40.96 o 
  -1   8   3      335.03      435.60     58.27 o 
   0   8   3     2909.89     3029.72    248.04 o 
   1   8   3     2327.79     2121.40    168.85 o 
   2   8   3      342.74      374.05     92.17 o 
   3   8   3      482.24      500.71    104.04 o 
 -10   9   3     1159.16     1085.99    148.54 o 
  -9   9   3       36.17       75.66     53.04 o 
  -8   9   3      266.35      338.44     86.23 o 
  -7   9   3     3546.68     3412.44    212.71 o 
  -6   9   3      844.65      789.83    110.53 o 
  -5   9   3      217.79      267.79     71.77 o 
  -4   9   3      625.77      832.97     56.88 o 
  -3   9   3     2977.11     2809.71     98.95 o 
  -2   9   3     1447.20     1556.75    244.98 o 
  -1   9   3       70.52       39.36     32.40 o 
   0   9   3     2396.06     2615.12    406.32 o 
   1   9   3     3043.32     2882.62    202.32 o 
   2   9   3       73.96       95.32     62.13 o 
   3   9   3      250.92      232.18     83.45 o 
  -9  10   3      185.01      132.60     67.50 o 
  -8  10   3       22.56       18.17     44.14 o 
  -7  10   3     1535.77     1754.53    159.67 o 
  -6  10   3     1966.87     1923.10    162.82 o 
  -5  10   3      144.18      165.98     63.79 o 
  -4  10   3      308.04      291.15     78.44 o 
  -3  10   3     1109.65     1276.26    130.00 o 
  -2  10   3     1166.62     1196.74     90.62 o 
  -1  10   3        1.35       12.44     32.82 o 
   0  10   3       25.78       40.18     31.34 o 
   1  10   3     1386.40     1463.19    156.33 o 
  -8  11   3       80.97      133.71     69.17 o 
  -7  11   3      269.95      325.46     90.87 o 
  -6  11   3     2195.89     2807.14    202.32 o 
  -3  11   3      976.83     1191.88    129.81 o 
  -2  11   3     1543.05     1967.80    171.73 o 
  -1  11   3       28.73       41.13     36.76 o 
   1 -13   4        8.52       29.30     47.85 o 
   2 -13   4     1616.68     1505.10    160.23 o 
   3 -13   4     1072.90     1326.14    149.10 o 
   4 -13   4      681.09      610.50    113.87 o 
   5 -13   4        5.66       14.65     40.80 o 
  -2 -12   4       44.36      100.51     61.94 o 
  -1 -12   4      407.72      492.55    111.45 o 
   0 -12   4      893.17     1190.40    140.01 o 
   1 -12   4      224.39      193.05     72.70 o 
   2 -12   4      808.53      721.77    116.46 o 
   3 -12   4     2898.64     2918.41    205.48 o 
   4 -12   4     1111.05     1282.01    137.79 o 
   5 -12   4      135.11      163.01     69.54 o 
   6 -12   4      167.06      178.69     47.19 o 
   7 -12   4     2202.50     2318.48    190.64 o 
  -3 -11   4     1161.02     1315.02    147.62 o 
  -2 -11   4        1.79       19.47     36.90 o 
  -1 -11   4      894.46      880.51    127.59 o 
   0 -11   4     1087.34     1144.22    129.07 o 
   1 -11   4       85.80       97.36     51.93 o 
   2 -11   4       40.05       56.19     43.21 o 
   3 -11   4      513.34      473.08     94.95 o 
   4 -11   4     3235.11     3388.61    142.22 o 
   5 -11   4      811.58      766.83     77.76 o 
   6 -11   4        4.86       20.56     31.35 o 
   7 -11   4     1734.75     1551.59    105.88 o 
   8 -11   4     1882.58     1629.17    161.71 o 
  -5 -10   4        1.12       28.19     33.84 o 
  -4 -10   4      869.06      877.72    126.11 o 
  -3 -10   4      363.87      391.26     64.16 o 
  -2 -10   4      604.80      625.74     71.37 o 
  -1 -10   4      154.24      134.82     60.09 o 
   0 -10   4     2307.04     2298.27    169.13 o 
   1 -10   4     6414.65     6605.13    279.47 o 
   2 -10   4      291.63      201.03     64.17 o 
   3 -10   4      685.60      651.41     65.90 o 
   4 -10   4     3316.32     3169.87    134.36 o 
   5 -10   4     1762.16     1784.62    102.43 o 
   6 -10   4        4.85       -3.63     23.62 o 
   7 -10   4      183.70      140.05     44.29 o 
   8 -10   4     2408.64     2495.07    343.64 o 
   9 -10   4     1185.27      889.41    134.26 o 
  -6  -9   4     1553.52     1597.74    145.39 o 
  -5  -9   4     1034.25      942.34    112.47 o 
  -4  -9   4      837.57      744.67     96.53 o 
  -3  -9   4     4494.41     4458.28    280.86 o 
  -2  -9   4      541.65      555.61     63.10 o 
  -1  -9   4      541.91      558.30     59.81 o 
   0  -9   4     1329.89     1195.59    116.28 o 
   1  -9   4     5996.23     6132.05    252.58 o 
   2  -9   4     1167.95     1159.12     72.71 o 
   3  -9   4      457.08      500.87     55.49 o 
   4  -9   4     2893.26     2522.53    111.84 o 
   5  -9   4     3442.80     3197.24    151.23 o 
   6  -9   4       38.82       26.16     23.17 o 
   7  -9   4      247.52      198.24     47.14 o 
   8  -9   4      363.78      310.02     58.12 o 
   9  -9   4     2113.40     1881.01    173.77 o 
  -7  -8   4      747.33      982.69    137.23 o 
  -6  -8   4     1352.73     1407.84    203.16 o 
  -5  -8   4      525.74      596.65     73.29 o 
  -4  -8   4      130.36      144.74     40.59 o 
  -3  -8   4      569.97      516.29    130.65 o 
  -2  -8   4     3365.18     3444.53    189.16 o 
  -1  -8   4      134.66      112.61     30.88 o 
   0  -8   4      457.96      448.65     46.16 o 
   1  -8   4     2689.14     2493.46    111.83 o 
   2  -8   4     2907.89     2580.66    282.25 o 
   3  -8   4       11.74       24.66     29.67 o 
   4  -8   4     1661.26     1429.62    117.95 o 
   5  -8   4     2630.99     2216.30    147.99 o 
   6  -8   4     3926.15     4052.61    203.07 o 
   7  -8   4      863.99      889.78    106.82 o 
   8  -8   4      353.80      333.25     80.48 o 
   9  -8   4     1434.63     1352.48    137.60 o 
  10  -8   4      288.05      222.35     80.30 o 
  -8  -7   4       41.09       29.86     45.43 o 
  -7  -7   4        2.00       -7.79     27.22 o 
  -6  -7   4     1856.22     2029.22    157.45 o 
  -5  -7   4     3780.35     4174.54    457.41 o 
  -4  -7   4      133.09      107.93     34.44 o 
  -3  -7   4      436.22      421.63     52.26 o 
  -2  -7   4     2864.34     2570.41    151.70 o 
  -1  -7   4     1119.35     1134.88    100.70 o 
   0  -7   4      230.90      234.30     25.22 o 
   1  -7   4     1141.99     1001.11     52.35 o 
   2  -7   4     4929.33     4829.64    194.54 o 
   3  -7   4      339.79      324.16     61.94 o 
   4  -7   4     3292.49     3081.23    160.23 o 
   5  -7   4      922.11      861.04     92.72 o 
   6  -7   4     3908.79     3970.46    195.46 o 
   7  -7   4        6.03       29.30     39.13 o 
   8  -7   4      797.45      849.54    105.71 o 
   9  -7   4       10.91      -12.80     37.65 o 
  -9  -6   4     2057.20     1839.28    178.03 o 
  -8  -6   4      214.86      330.47     91.43 o 
  -7  -6   4      129.17      141.18     43.23 o 
  -6  -6   4      339.33      318.46     55.59 o 
  -5  -6   4     3501.00     3736.06    321.57 o 
  -4  -6   4      638.99      580.35     58.23 o 
  -3  -6   4     1989.66     1805.43    141.59 o 
  -2  -6   4     1119.41     1044.77     61.50 o 
  -1  -6   4     3516.81     3257.94    116.37 o 
   0  -6   4       76.54       55.68     18.62 o 
   1  -6   4     1888.16     1648.26     58.01 o 
   2  -6   4     3765.84     3709.35    160.04 o 
   3  -6   4     7661.42     7485.27    231.63 o 
   4  -6   4     2035.56     2131.36    128.15 o 
   5  -6   4     4780.91     4633.99    194.91 o 
   6  -6   4      733.68      679.48     87.90 o 
   7  -6   4     1266.46     1117.33    109.97 o 
   8  -6   4      675.96      700.44    100.51 o 
   9  -6   4      337.35      323.98     82.90 o 
  -9  -5   4      899.59      890.34    133.89 o 
  -8  -5   4     2530.18     2398.22    182.48 o 
  -7  -5   4       89.50      100.84     35.62 o 
  -6  -5   4     1951.27     2070.19    314.34 o 
  -5  -5   4     1559.75     1625.69    193.42 o 
  -4  -5   4     7308.56     7503.27    912.13 o 
  -3  -5   4     4077.75     3839.23    402.42 o 
  -2  -5   4     5988.90     5721.16    484.02 o 
  -1  -5   4     5615.27     5623.15    332.14 o 
   0  -5   4       61.01       83.10     18.52 o 
   1  -5   4    17808.63    17210.27   1035.64 o 
   2  -5   4     8319.96     8202.77    223.09 o 
   3  -5   4      955.62      817.09     74.92 o 
   4  -5   4        8.50       15.02     24.11 o 
   5  -5   4     5837.69     5403.61    205.48 o 
   6  -5   4      851.48      787.60     86.98 o 
   7  -5   4      783.95      784.82     92.72 o 
   8  -5   4      318.65      358.29     79.74 o 
   9  -5   4     2776.11     2898.38    191.20 o 
  10  -5   4      687.79      827.29    119.99 o 
 -10  -4   4      367.63      481.24    109.23 o 
  -9  -4   4     1465.19     1404.59    143.91 o 
  -8  -4   4      627.24      620.33    104.22 o 
  -7  -4   4     2767.77     2609.26    171.17 o 
  -6  -4   4      359.07      461.48    116.46 o 
  -5  -4   4     1123.46     1104.23     79.09 o 
  -4  -4   4     4597.99     4701.25    566.36 o 
  -3  -4   4      804.96      719.43     46.87 o 
  -2  -4   4     6338.78     5682.64    310.44 o 
  -1  -4   4     1610.46     1552.80     57.37 o 
   0  -4   4      897.14      835.89     39.29 o 
   1  -4   4      549.28      504.18     26.89 o 
   2  -4   4    25733.03    25791.29    390.00 o 
   3  -4   4      516.87      556.15     27.40 o 
   4  -4   4     2661.67     2845.95     70.40 o 
   5  -4   4      125.68      162.08     47.29 o 
   6  -4   4    10302.68    10572.62    303.21 o 
   7  -4   4      814.44      856.40     97.92 o 
   8  -4   4       50.19       63.42     45.25 o 
   9  -4   4      775.47      833.41    116.65 o 
  10  -4   4     4655.95     4797.75    257.22 o 
 -10  -3   4      308.85      377.94     90.68 o 
  -9  -3   4     4963.19     4780.13    251.84 o 
  -8  -3   4     2139.05     1874.15    149.10 o 
  -7  -3   4     2644.74     2241.15    152.81 o 
  -6  -3   4      118.87      102.87     37.00 o 
  -5  -3   4     6538.49     7018.06    513.48 o 
  -4  -3   4      585.52      568.84     32.07 o 
  -3  -3   4     4462.22     4503.06    403.72 o 
  -2  -3   4     1254.42     1314.15     54.34 o 
  -1  -3   4    21965.88    20893.96    455.37 o 
   0  -3   4     1441.56     1456.56     47.06 o 
   1  -3   4     7820.97     7977.58    194.63 o 
   2  -3   4     3772.89     3845.20     73.44 o 
   3  -3   4    10552.15    11074.40    249.61 o 
   4  -3   4     1135.66     1271.19     54.99 o 
   5  -3   4     1806.19     1807.32     72.44 o 
   6  -3   4     4347.49     4734.94    233.67 o 
   7  -3   4     6155.05     6169.88    248.69 o 
   8  -3   4      666.17      752.92    105.33 o 
   9  -3   4      832.30      698.96    110.53 o 
  10  -3   4     2265.97     2360.58    186.38 o 
 -11  -2   4      353.22      391.48     99.77 o 
 -10  -2   4      783.12      867.16    123.51 o 
  -9  -2   4      160.73      158.56     57.86 o 
  -8  -2   4     3930.76     3506.28    194.91 o 
  -7  -2   4     2237.38     1894.55    133.52 o 
  -6  -2   4     3791.15     4126.95    333.13 o 
  -5  -2   4     5805.94     5868.94    378.92 o 
  -4  -2   4    11066.50    11641.58    767.12 o 
  -3  -2   4     2276.02     2331.10    141.10 o 
  -2  -2   4      156.94      118.79     18.38 o 
  -1  -2   4    16682.42    16580.14    334.36 o 
   0  -2   4     1437.00     1384.95     45.34 o 
   1  -2   4        6.80       10.07      9.82 o 
   2  -2   4     1535.94     1490.74     52.73 o 
   3  -2   4    26446.68    30263.70    278.21 o 
   4  -2   4     3949.77     3964.08    104.20 o 
   5  -2   4      389.86      457.39     43.07 o 
   6  -2   4      256.79      290.04     55.08 o 
   7  -2   4     7416.92     7819.07    188.79 o 
   8  -2   4      158.77      145.39     60.64 o 
   9  -2   4        1.01       26.15     45.81 o 
  10  -2   4       46.00       59.90     55.08 o 
 -11  -1   4     3907.96     3869.02    237.37 o 
 -10  -1   4      963.33      904.99    122.40 o 
  -9  -1   4        4.44       24.29     32.08 o 
  -8  -1   4     6293.87     5977.76    243.87 o 
  -7  -1   4      142.24      150.75     31.63 o 
  -6  -1   4       45.57       45.94     18.77 o 
  -5  -1   4     2067.84     2265.66    174.75 o 
  -4  -1   4     6589.69     6606.85    469.48 o 
  -3  -1   4      655.10      641.36     31.10 o 
  -2  -1   4        2.22       10.26      9.19 o 
  -1  -1   4      114.17       86.66     14.99 o 
   0  -1   4    25439.92    27605.30    637.57 o 
   1  -1   4      645.06      733.21     37.68 o 
   2  -1   4     1907.68     2021.76     88.83 o 
   3  -1   4     7715.07     9019.49    206.22 o 
   4  -1   4    17373.22    18764.64    331.95 o 
   5  -1   4        0.92       10.01     24.11 o 
   6  -1   4      265.74      311.74     62.68 o 
   7  -1   4     2146.78     2268.04    145.95 o 
   8  -1   4     3939.71     4454.67    217.72 o 
 -12   0   4       64.17       72.70     58.05 o 
 -11   0   4     3577.08     3629.23    224.21 o 
 -10   0   4     2142.49     1711.32    147.62 o 
  -9   0   4      796.63      963.92    157.91 o 
  -8   0   4      138.53      111.04     30.69 o 
  -7   0   4     8087.46     7882.20    942.27 o 
  -6   0   4      391.19      530.56     69.36 o 
  -5   0   4      596.92      671.07     43.13 o 
  -4   0   4       29.27       48.64     10.52 o 
  -3   0   4    14826.79    15145.52    601.26 o 
  -2   0   4      635.61      590.32     24.05 o 
  -1   0   4       47.25      104.59     25.22 o 
   0   0   4     9029.93     9267.62    187.49 o 
   1   0   4    16123.20    16459.14    269.09 o 
   2   0   4     5925.43     6400.02    175.99 o 
   3   0   4     3866.21     4432.97    158.56 o 
   4   0   4     4067.62     4268.29    168.94 o 
   5   0   4     4583.72     4585.41    189.90 o 
   6   0   4     2070.13     2111.52    140.01 o 
   7   0   4      539.63      560.24     89.02 o 
   8   0   4      705.07      858.07    114.61 o 
   9   0   4      741.97      745.88    115.16 o 
 -12   1   4        2.75       -1.48     44.14 o 
 -11   1   4     1677.20     1520.49    147.80 o 
 -10   1   4     5370.22     5450.34    382.58 o 
  -9   1   4      282.44      228.96     43.26 o 
  -8   1   4      198.00      226.98     39.61 o 
  -7   1   4     1447.27     1313.83    177.01 o 
  -6   1   4     7355.80     7457.63    796.69 o 
  -5   1   4      664.04      613.13     55.08 o 
  -4   1   4      196.87      167.03     25.39 o 
  -3   1   4    12464.01    12313.71    624.68 o 
  -2   1   4     8476.31     8880.08    435.71 o 
  -1   1   4    11938.83    12224.42    230.88 o 
   0   1   4     1515.37     1671.64     86.98 o 
   1   1   4    14453.77    14628.57    277.99 o 
   2   1   4    10723.89    12029.88    267.79 o 
   3   1   4     5028.34     5324.24    189.71 o 
   4   1   4     1264.66     1237.31    100.88 o 
   5   1   4     8197.47     7380.68    257.22 o 
   6   1   4      294.22      304.88     71.77 o 
   7   1   4     2526.17     2351.68    168.02 o 
   8   1   4      244.36      239.23     74.55 o 
   9   1   4      971.94     1028.87    127.96 o 
 -11   2   4        2.34        5.09     26.07 o 
 -10   2   4     4834.16     4854.32    333.07 o 
  -9   2   4     1095.95     1164.37    102.65 o 
  -8   2   4     1758.61     1681.73    148.08 o 
  -7   2   4        7.98       17.55     17.07 o 
  -6   2   4     8659.21     8512.89    817.55 o 
  -5   2   4     1436.51     1474.74     66.34 o 
  -4   2   4     9004.55     9346.05    557.00 o 
  -3   2   4      900.94      870.13     52.95 o 
  -2   2   4     8187.11     8140.74    238.02 o 
  -1   2   4     7683.22     7729.14    196.76 o 
   0   2   4    11172.00    11572.38    253.32 o 
   1   2   4     3979.07     4280.53    161.34 o 
   2   2   4    18243.93    18522.07    364.78 o 
   3   2   4     1216.74     1203.93    100.33 o 
   4   2   4     3940.90     3713.61    182.67 o 
   5   2   4      641.35      755.33     98.84 o 
   6   2   4     2392.45     2219.08    163.75 o 
   7   2   4      164.00      169.87     66.21 o 
   8   2   4      959.11     1069.67    127.22 o 
 -12   3   4      239.75      247.02     74.36 o 
 -11   3   4       13.58       36.96     33.01 o 
 -10   3   4      468.90      466.86     60.89 o 
  -9   3   4     7574.05     7434.22    500.99 o 
  -8   3   4        1.01       23.89     21.59 o 
  -7   3   4     1302.44     1270.82    120.73 o 
  -6   3   4     2877.38     2903.77    323.14 o 
  -5   3   4     8824.40     8709.64    455.74 o 
  -4   3   4     2932.44     3224.84    231.12 o 
  -3   3   4     1077.58     1004.30     53.83 o 
  -2   3   4     2132.80     2175.29     77.40 o 
  -1   3   4     5304.15     5250.24    174.88 o 
   0   3   4     6428.22     6374.43    201.95 o 
   1   3   4     7874.30     8184.04    243.12 o 
   2   3   4     4758.07     4593.94    193.05 o 
   3   3   4     1887.10     1869.14    131.11 o 
   4   3   4     3397.66     3197.51    181.37 o 
   5   3   4     1992.91     1870.81    148.73 o 
   6   3   4     1270.22     1100.64    124.44 o 
   7   3   4       21.13       48.77     47.85 o 
   8   3   4     1107.89     1266.99    144.28 o 
 -12   4   4     2511.11     3041.36    211.23 o 
 -11   4   4      150.59      275.58     81.23 o 
 -10   4   4      723.69      766.27     72.80 o 
  -9   4   4     2273.73     2013.96    322.40 o 
  -8   4   4     4844.21     4897.57    285.03 o 
  -7   4   4      855.67      808.77     60.07 o 
  -6   4   4     1898.86     1997.86    128.61 o 
  -5   4   4     5602.43     5851.06    216.98 o 
  -4   4   4     2281.30     2489.14    132.41 o 
  -3   4   4    11084.50    12212.62    434.33 o 
  -2   4   4     5536.70     6261.89    312.45 o 
  -1   4   4     2563.91     2501.89    131.30 o 
   0   4   4       54.51       37.65     28.56 o 
   2   4   4     1937.91     1803.86    130.56 o 
   3   4   4      804.40      619.58     90.50 o 
   4   4   4      295.16      263.15     71.95 o 
   5   4   4     2563.94     2339.07    176.73 o 
   6   4   4      394.56      355.69     90.50 o 
   7   4   4        0.74       29.30     41.91 o 
 -12   5   4     1379.51     1437.23    153.00 o 
 -11   5   4      557.82      607.16    112.57 o 
 -10   5   4     2469.14     2557.15    185.63 o 
  -9   5   4     1894.61     1756.78     97.36 o 
  -8   5   4     1903.38     1904.73    123.05 o 
  -7   5   4      216.55      217.92     39.62 o 
  -6   5   4     3304.45     3044.48    110.00 o 
  -5   5   4      228.02      220.07     36.56 o 
  -4   5   4     1889.69     2156.79     83.32 o 
  -3   5   4     1593.07     1807.15     62.74 o 
  -2   5   4    12746.19    13561.88    526.59 o 
  -1   5   4      251.63      276.54     40.39 o 
   0   5   4     1210.35     1222.85    104.96 o 
   1   5   4       10.54       18.36     25.22 o 
   2   5   4     3535.94     3428.21    189.53 o 
   3   5   4     1222.35     1015.33    112.01 o 
   4   5   4      777.34      778.70    114.61 o 
   5   5   4      658.46      734.56    117.39 o 
   6   5   4     2809.29     2829.39    211.78 o 
 -12   6   4      397.20      353.84     94.02 o 
 -11   6   4     1129.84     1439.27    150.21 o 
 -10   6   4      145.54      198.24     70.29 o 
  -9   6   4     3607.11     3454.35    210.86 o 
  -8   6   4      168.91      151.88     59.34 o 
  -7   6   4     3030.82     3067.78    118.55 o 
  -6   6   4     1888.65     1989.76     93.15 o 
  -5   6   4     3509.64     3364.94    118.05 o 
  -4   6   4       14.76       21.73     16.12 o 
  -3   6   4      290.88      316.20     34.60 o 
  -2   6   4     4161.51     4260.03    113.32 o 
  -1   6   4     3110.38     3068.55    140.57 o 
   0   6   4       12.05       35.98     32.08 o 
   1   6   4       60.04       76.59     47.10 o 
   2   6   4     4251.09     4037.96    219.39 o 
   3   6   4     2414.00     2178.84    171.54 o 
   4   6   4       42.79       73.44     48.03 o 
 -11   7   4      386.12      370.16     96.80 o 
 -10   7   4      733.43      752.55    120.36 o 
  -9   7   4     2094.40     2356.87    182.30 o 
  -8   7   4     1123.83     1080.24    119.99 o 
  -7   7   4      596.14      634.61     98.47 o 
  -6   7   4        8.63        8.34     21.52 o 
  -5   7   4     3383.20     3587.10    128.33 o 
  -4   7   4     1688.71     1588.56     67.38 o 
  -3   7   4      127.15       86.13     24.49 o 
  -2   7   4      173.94      189.71     33.74 o 
  -1   7   4     4301.62     4568.68    321.75 o 
   0   7   4      359.37      254.81     69.36 o 
   1   7   4       26.62       37.28     33.01 o 
   2   7   4     1470.86     1337.64    137.23 o 
   3   7   4     2457.26     2465.73    190.27 o 
   4   7   4      606.11      573.04    114.61 o 
 -11   8   4     1055.75     1042.22    149.47 o 
 -10   8   4      151.26      264.45     84.19 o 
  -9   8   4      656.22      598.07    109.23 o 
  -8   8   4     3087.84     3423.20    215.68 o 
  -7   8   4      166.91      109.04     51.93 o 
  -6   8   4      120.36       53.41     38.39 o 
  -5   8   4      992.44     1019.85     73.88 o 
  -4   8   4     5224.03     5166.61    212.99 o 
  -3   8   4      604.79      568.18     49.93 o 
  -2   8   4      514.54      482.18     48.34 o 
  -1   8   4     2336.28     2728.68    274.37 o 
   0   8   4     1880.43     1595.79    145.02 o 
   1   8   4       83.29       62.50     47.47 o 
   2   8   4     1144.63     1059.84    127.77 o 
   3   8   4     1442.95     1455.03    156.52 o 
 -10   9   4       46.67       15.58     40.80 o 
  -9   9   4      182.16      170.61     67.69 o 
  -8   9   4      931.06     1113.06    131.11 o 
  -7   9   4     1008.41     1010.14    121.28 o 
  -6   9   4       10.04       44.14     41.54 o 
  -5   9   4      465.76      342.34     79.93 o 
  -4   9   4     2726.10     3080.86    188.05 o 
  -3   9   4     2460.48     2333.67     94.16 o 
  -2   9   4      137.85      132.87     39.43 o 
  -1   9   4     1875.36     1751.82    109.43 o 
   0   9   4     1888.22     1862.28    166.16 o 
   1   9   4      761.15      669.47    116.83 o 
   2   9   4      106.74       95.51     62.68 o 
  -9  10   4       10.40       47.29     49.33 o 
  -8  10   4      431.14      471.04    107.37 o 
  -7  10   4     1440.01     1513.26    151.88 o 
  -6  10   4      925.72      866.42    123.88 o 
  -5  10   4      187.80      166.16     70.47 o 
  -4  10   4     1523.75     1599.68    146.50 o 
  -3  10   4     1794.89     1837.06    159.12 o 
  -2  10   4       33.16       24.90     32.13 o 
  -1  10   4     1022.20     1102.19    117.30 o 
   0  10   4     1874.32     1803.86    170.98 o 
  -6  11   4     1546.46     1725.42    165.42 o 
   1 -13   5       35.11       28.74     49.14 o 
   2 -13   5     1438.43     1710.58    168.94 o 
   3 -13   5     1648.65     2001.18    180.07 o 
   4 -13   5       15.44      -15.39     40.24 o 
  -2 -12   5      661.10      832.48    137.97 o 
  -1 -12   5     2176.85     2384.87    196.20 o 
   0 -12   5      470.39      447.49    102.18 o 
   1 -12   5        8.70        5.19     36.16 o 
   2 -12   5      528.28      529.83    104.04 o 
   3 -12   5     1643.14     1836.31    164.68 o 
   4 -12   5      561.36      795.95    120.91 o 
   5 -12   5       79.61      129.26     62.31 o 
   6 -12   5     1771.48     1780.31    115.63 o 
   7 -12   5     1997.67     2083.20    155.87 o 
  -4 -11   5     1567.96     1937.94    184.15 o 
  -3 -11   5       29.46       12.80     47.66 o 
  -2 -11   5      484.58      550.41    110.16 o 
  -1 -11   5     1277.00     1404.96    143.72 o 
   0 -11   5      785.54      820.61    119.24 o 
   1 -11   5      228.85      202.88     69.36 o 
   2 -11   5      304.90      359.21     87.72 o 
   3 -11   5     2970.83     3078.45    202.51 o 
   4 -11   5     1075.68     1132.32     86.74 o 
   5 -11   5      193.01      207.00     57.95 o 
   6 -11   5      470.10      425.94     66.34 o 
   7 -11   5     1325.13     1298.68    124.44 o 
   8 -11   5       35.35       98.15     40.60 o 
  -5 -10   5      147.44      163.11     49.76 o 
  -4 -10   5     1414.30     1461.67    240.71 o 
  -3 -10   5     1863.09     1787.73    155.68 o 
  -2 -10   5      138.63      181.14     46.28 o 
  -1 -10   5     1712.64     1725.42    150.40 o 
   0 -10   5     4175.42     4392.17    232.18 o 
   1 -10   5      824.35      887.74    108.86 o 
   2 -10   5      253.30      275.21     74.36 o 
   3 -10   5     3916.20     3795.59    139.91 o 
   4 -10   5     2848.86     2872.46    126.26 o 
   5 -10   5        0.61        6.07     22.50 o 
   6 -10   5      557.17      633.04     73.80 o 
   7 -10   5      848.72      726.01     94.12 o 
   8 -10   5      332.64      359.89     65.82 o 
   9 -10   5      548.54      405.39    103.67 o 
  -6  -9   5      166.94      195.28     73.44 o 
  -5  -9   5     1151.34     1213.02    108.49 o 
  -4  -9   5     1540.48     1552.35    229.03 o 
  -3  -9   5     2053.29     2126.68    190.55 o 
  -2  -9   5      108.88       86.79     47.66 o 
  -1  -9   5      837.14      830.77     66.73 o 
   0  -9   5     3528.41     3327.14    190.64 o 
   1  -9   5     2263.58     2285.10    156.70 o 
   2  -9   5      166.35      210.13     40.08 o 
   3  -9   5     2056.12     2311.43    157.26 o 
   4  -9   5     1682.63     1541.27    132.23 o 
   5  -9   5     1065.95      978.06    111.45 o 
   6  -9   5      309.66      384.81     85.12 o 
   7  -9   5      881.22      923.16    121.10 o 
   8  -9   5      770.53      792.24    118.87 o 
   9  -9   5      212.27      202.70     74.55 o 
  -7  -8   5      237.70      225.20     54.76 o 
  -6  -8   5     1835.16     2088.58    120.83 o 
  -5  -8   5        0.46        8.88     25.46 o 
  -4  -8   5      585.83      686.74     88.18 o 
  -3  -8   5     4644.96     4496.53    212.62 o 
  -2  -8   5     1655.34     1708.54     89.94 o 
  -1  -8   5     1700.71     1559.77     81.13 o 
   0  -8   5     2591.38     2354.83    148.54 o 
   1  -8   5     2882.60     2787.67    160.97 o 
   2  -8   5     1697.49     1565.93    122.58 o 
   3  -8   5     3261.95     3068.99    170.80 o 
   4  -8   5     2054.89     2014.53    142.61 o 
   5  -8   5     1386.59     1259.75    117.95 o 
   6  -8   5       94.14      101.07     54.34 o 
   7  -8   5     4148.19     4127.16    220.31 o 
   8  -8   5     1073.82     1047.23    126.66 o 
   9  -8   5      413.78      401.31     93.10 o 
  -8  -7   5      392.33      494.04    108.49 o 
  -7  -7   5      592.11      695.66     87.35 o 
  -6  -7   5     1654.16     1649.70    170.43 o 
  -5  -7   5      460.89      447.20     60.30 o 
  -4  -7   5      520.21      567.05     61.55 o 
  -3  -7   5     1369.28     1285.42     85.31 o 
  -2  -7   5     3084.87     2917.66    151.51 o 
  -1  -7   5        0.53        6.43     13.89 o 
   0  -7   5     5247.73     5260.48    225.32 o 
   1  -7   5      139.64      130.37     45.06 o 
   2  -7   5     6044.57     5837.19    219.02 o 
   3  -7   5      683.31      698.03     80.11 o 
   4  -7   5     2866.75     2240.96    143.17 o 
   5  -7   5       75.39      105.89     46.55 o 
   6  -7   5      294.56      380.54     77.89 o 
   7  -7   5     1688.51     1660.32    139.46 o 
   8  -7   5     3729.61     3695.25    214.38 o 
   9  -7   5       58.27       86.42     55.82 o 
  -9  -6   5     1722.52     1623.97    167.46 o 
  -8  -6   5        3.86       -2.41     34.12 o 
  -7  -6   5     2215.02     2523.51    434.32 o 
  -6  -6   5     3700.25     3621.77    453.52 o 
  -5  -6   5     1458.86     1465.63    195.09 o 
  -4  -6   5     2589.35     2694.38    317.95 o 
  -3  -6   5     4335.88     4107.39    357.27 o 
  -2  -6   5      467.98      419.19     43.51 o 
  -1  -6   5     3271.46     3097.64     96.36 o 
   0  -6   5     4251.62     3877.17    195.56 o 
   1  -6   5     5741.76     5522.28    244.33 o 
   2  -6   5     3420.00     3277.25    155.41 o 
   3  -6   5      110.51      103.48     39.50 o 
   4  -6   5     5594.12     5660.82    216.79 o 
   5  -6   5     1730.41     1644.37    124.07 o 
   6  -6   5        2.32       23.00     32.27 o 
   7  -6   5      131.41      109.23     53.04 o 
   8  -6   5     5286.30     5357.43    254.25 o 
   9  -6   5      274.17      284.85     83.45 o 
  10  -6   5       59.33       68.99     47.85 o 
 -10  -5   5     1139.12      969.90    145.21 o 
  -9  -5   5      914.96      908.88    132.23 o 
  -8  -5   5       97.23      139.09     62.13 o 
  -7  -5   5     1196.67     1422.19    260.09 o 
  -6  -5   5     2034.04     1907.93    188.60 o 
  -5  -5   5      609.22      562.23     84.47 o 
  -4  -5   5      103.00      101.67     28.05 o 
  -3  -5   5    10030.08     9974.15   1106.48 o 
  -2  -5   5     6812.44     6801.34    603.26 o 
  -1  -5   5       32.31       33.28     16.06 o 
   0  -5   5      852.00      914.31     45.56 o 
   1  -5   5     9188.34     8360.07    120.25 o 
   2  -5   5     1279.76     1156.09     89.02 o 
   3  -5   5      221.65      283.37     54.52 o 
   4  -5   5      495.04      555.23     68.25 o 
   5  -5   5    11300.67    11907.30    323.61 o 
   6  -5   5       83.22      133.34     51.37 o 
   7  -5   5      150.92      178.03     61.38 o 
   8  -5   5      294.01      355.32     85.31 o 
   9  -5   5     4349.12     4559.07    248.32 o 
  10  -5   5      156.66      160.41     66.21 o 
 -10  -4   5     1379.30     1512.15    156.52 o 
  -9  -4   5     1157.75      968.04    130.19 o 
  -8  -4   5      924.46      806.52    112.75 o 
  -7  -4   5       83.14      114.59     34.96 o 
  -6  -4   5     4024.54     4365.94    559.31 o 
  -5  -4   5      974.41      908.18     91.33 o 
  -4  -4   5      198.64      247.86     40.34 o 
  -3  -4   5        8.56       33.55     15.43 o 
  -2  -4   5    18710.53    18121.88    885.70 o 
  -1  -4   5      684.30      673.69     40.07 o 
   0  -4   5     1079.53      968.67     44.45 o 
   1  -4   5     1034.11     1058.42     78.35 o 
   2  -4   5    20389.18    21111.04    196.24 o 
   3  -4   5      581.34      650.85     37.25 o 
   4  -4   5       14.59       34.25     17.29 o 
   5  -4   5     6409.50     6778.52    240.71 o 
   6  -4   5     9505.35     9561.74    304.32 o 
   7  -4   5      458.69      382.40     81.23 o 
   8  -4   5      294.31      355.13     84.38 o 
   9  -4   5     3234.90     3560.99    221.05 o 
  10  -4   5     1762.86     1896.21    170.24 o 
 -11  -3   5      553.31      547.44    116.46 o 
 -10  -3   5      752.31      778.51    123.32 o 
  -9  -3   5     3454.16     3163.01    205.85 o 
  -8  -3   5      436.15      348.27     79.93 o 
  -7  -3   5      339.13      374.76    115.44 o 
  -6  -3   5     1857.12     1938.19    310.72 o 
  -5  -3   5    18809.69    22203.36   1344.73 o 
  -4  -3   5      115.40       94.48     22.42 o 
  -3  -3   5       84.31      116.80     21.99 o 
  -2  -3   5    11108.33    10683.20    439.51 o 
  -1  -3   5     3714.15     3041.19     77.07 o 
   0  -3   5       28.34       18.04     11.80 o 
   1  -3   5     2923.74     3053.31    107.47 o 
   2  -3   5    10298.26    10897.67    558.29 o 
   3  -3   5     9609.72    10598.12    156.56 o 
   4  -3   5     1130.11     1227.57     85.12 o 
   5  -3   5      119.04      104.77     27.41 o 
   6  -3   5     8501.77     9147.08    300.24 o 
   7  -3   5      597.02      559.13     93.10 o 
   8  -3   5     2552.57     2491.88    179.70 o 
   9  -3   5       77.17       75.66     52.30 o 
  10  -3   5     1931.12     2267.48    191.01 o 
 -11  -2   5      142.02      110.71     63.05 o 
 -10  -2   5      491.81      522.04    102.00 o 
  -9  -2   5     3580.09     3183.97    197.13 o 
  -8  -2   5     4256.97     3446.75    193.24 o 
  -7  -2   5       13.13       12.98     23.92 o 
  -6  -2   5      339.07      418.42     38.32 o 
  -5  -2   5    14471.46    15982.49   1074.51 o 
  -4  -2   5     2428.27     2469.92    175.56 o 
  -3  -2   5        1.28        2.25     10.24 o 
  -2  -2   5      416.49      452.08     31.37 o 
  -1  -2   5    26169.82    26050.52    233.81 o 
   0  -2   5     3722.56     3829.91    211.88 o 
   1  -2   5      297.78      256.44     26.87 o 
   2  -2   5       44.79       59.54     17.52 o 
   3  -2   5    26995.83    29866.76    298.20 o 
   4  -2   5        7.62       20.08     17.02 o 
   5  -2   5     1431.94     1394.79    228.66 o 
   6  -2   5      339.27      369.30     49.25 o 
   7  -2   5     2653.39     2995.74    188.79 o 
   8  -2   5      158.04      153.18     63.79 o 
   9  -2   5      815.59      862.89    126.48 o 
 -11  -1   5      372.88      438.96     97.55 o 
 -10  -1   5      185.88      213.08     69.73 o 
  -9  -1   5      457.15      409.84     85.12 o 
  -8  -1   5     4803.94     4939.56    597.15 o 
  -7  -1   5       16.51       39.05     19.65 o 
  -6  -1   5      357.37      306.04     36.73 o 
  -5  -1   5      136.03      163.00     19.21 o 
  -4  -1   5    11573.38    12038.42    681.01 o 
  -3  -1   5       87.34       87.84     14.04 o 
  -2  -1   5     3181.27     3077.45    118.13 o 
  -1  -1   5     4121.68     4404.44    117.76 o 
   0  -1   5    14492.14    14788.34    176.84 o 
   1  -1   5     1477.87     1397.71     56.80 o 
   2  -1   5      147.31      132.41     34.31 o 
   3  -1   5     5142.08     5606.49    175.81 o 
   4  -1   5     7318.41     7890.66    225.69 o 
   5  -1   5     4938.69     5447.00    202.51 o 
   6  -1   5     2669.70     3033.20    165.23 o 
   7  -1   5      108.25      153.18     56.38 o 
 -12   0   5       87.42       47.10     57.86 o 
 -11   0   5     2872.22     3273.54    212.90 o 
 -10   0   5        2.61       -3.89     31.71 o 
  -9   0   5      127.05      157.84     39.63 o 
  -8   0   5      783.59      780.20     94.30 o 
  -7   0   5     5532.22     5627.26    653.52 o 
  -6   0   5       36.70      108.11     27.17 o 
  -5   0   5      781.35      780.21    111.73 o 
  -4   0   5     7420.48     8040.80    448.62 o 
  -3   0   5    16254.45    16335.41    458.69 o 
  -2   0   5    10096.98    10421.24    463.90 o 
  -1   0   5      995.28     1031.28     69.36 o 
   0   0   5     6462.59     6342.16    171.91 o 
   1   0   5     5029.91     4999.88    159.12 o 
   2   0   5    10595.17    10652.92    248.87 o 
   3   0   5       25.24       62.31     30.97 o 
   4   0   5     1174.42     1175.93     98.47 o 
   5   0   5      504.53      537.25     79.56 o 
   6   0   5     4414.55     4489.16    210.48 o 
   7   0   5     1161.56     1281.64    124.44 o 
   8   0   5      733.95      695.62    108.86 o 
 -12   1   5      184.32      242.75     80.48 o 
 -11   1   5     1485.34     1549.42    149.66 o 
 -10   1   5     1210.97     1353.20     88.87 o 
  -9   1   5     1856.99     1799.74     95.07 o 
  -8   1   5       36.11       41.71     22.81 o 
  -7   1   5     6802.05     6560.19    649.07 o 
  -6   1   5     1887.03     1949.56    199.73 o 
  -5   1   5     7600.83     7630.90    553.47 o 
  -4   1   5     1289.48     1476.90    138.16 o 
  -3   1   5    15461.08    16324.98    502.52 o 
  -2   1   5      314.20      300.61     45.99 o 
  -1   1   5    21774.58    23296.82    360.14 o 
   0   1   5      657.60      676.89     63.61 o 
   1   1   5     4703.06     4563.15    165.42 o 
   2   1   5      108.44       45.99     30.97 o 
   3   1   5     5569.57     5626.70    207.89 o 
   4   1   5      252.48      274.28     62.68 o 
   5   1   5     1232.70     1227.11    113.31 o 
   6   1   5     1455.67     1397.91    129.07 o 
   7   1   5     2738.89     2894.30    193.98 o 
   8   1   5       33.15       37.28     43.21 o 
 -12   2   5     1169.92     1106.39    130.19 o 
 -11   2   5      198.50      219.48     50.90 o 
 -10   2   5     2516.34     2606.35    132.97 o 
  -9   2   5        0.87        3.89     21.63 o 
  -8   2   5     2426.40     2160.58    147.80 o 
  -7   2   5      538.78      592.52     51.52 o 
  -6   2   5     6514.70     6176.37    321.38 o 
  -5   2   5     4661.64     4674.54    298.48 o 
  -4   2   5    11772.05    12274.63    447.49 o 
  -3   2   5     2987.39     2958.74     92.06 o 
  -2   2   5     7948.85     7805.19    285.03 o 
  -1   2   5    11245.09    11577.75    264.45 o 
   0   2   5     6005.39     6130.20    198.24 o 
   1   2   5       10.94       14.28     23.37 o 
   2   2   5     2418.83     2512.83    142.05 o 
   3   2   5     3353.88     3168.21    168.20 o 
   4   2   5     3944.18     4042.23    200.10 o 
   5   2   5      705.94      618.10     96.99 o 
   6   2   5        6.22       14.09     35.61 o 
   7   2   5     2404.30     2385.61    183.04 o 
   8   2   5      837.53      931.69    135.19 o 
 -12   3   5      228.07      360.33     90.87 o 
 -11   3   5     1602.96     1751.17    107.39 o 
 -10   3   5     1094.06     1076.56     81.65 o 
  -9   3   5     2856.56     2666.68    242.85 o 
  -8   3   5     5315.90     5085.56    414.39 o 
  -7   3   5     1066.76     1103.68    170.89 o 
  -6   3   5      284.98      287.48     40.93 o 
  -5   3   5     1157.74     1115.32     65.93 o 
  -4   3   5    10505.44    10676.85    295.88 o 
  -3   3   5    10213.25    10958.40    189.03 o 
  -2   3   5        4.92       15.43     13.90 o 
  -1   3   5       95.93      102.18     36.16 o 
   0   3   5     9880.38     9407.45    264.82 o 
   1   3   5     2141.13     1944.62    128.70 o 
   2   3   5      139.41      137.42     48.22 o 
   3   3   5      129.47      114.42     49.33 o 
   4   3   5     5191.68     4992.84    236.26 o 
   5   3   5     1302.91     1206.90    127.96 o 
   6   3   5        9.04       17.62     39.69 o 
   7   3   5      968.55     1015.52    140.57 o 
 -12   4   5      337.84      346.60     90.87 o 
 -11   4   5     3206.47     3450.46    217.53 o 
 -10   4   5     1096.95     1117.13     83.96 o 
  -9   4   5     1438.99     1439.47    102.28 o 
  -8   4   5      169.52      169.49     39.74 o 
  -7   4   5     7231.02     7186.24    530.57 o 
  -6   4   5     1814.89     1814.67    102.28 o 
  -5   4   5     1212.85     1239.73     70.64 o 
  -4   4   5      593.45      530.17     48.06 o 
  -3   4   5    17029.39    18355.57    887.28 o 
  -2   4   5     1273.90     1260.49     92.17 o 
  -1   4   5       80.13       76.22     36.90 o 
   0   4   5     1542.82     1706.31    122.03 o 
   2   4   5      147.35      114.24     49.70 o 
   3   4   5       84.16      107.00     49.51 o 
   4   4   5      448.81      384.99     87.72 o 
   5   4   5     1566.73     1442.61    142.42 o 
   6   4   5        3.11       24.85     36.35 o 
 -12   5   5      674.64      818.20    131.85 o 
 -11   5   5      558.52      431.91    100.70 o 
 -10   5   5     5403.75     5575.33    272.98 o 
  -9   5   5      106.17      100.12     35.64 o 
  -8   5   5      355.18      383.75     54.39 o 
  -7   5   5     2536.68     2513.04    108.32 o 
  -6   5   5     8306.33     8025.41    427.09 o 
  -5   5   5      146.48      104.28     30.75 o 
  -4   5   5     1402.94     1595.54     89.64 o 
  -3   5   5     1823.84     1940.44    181.55 o 
  -2   5   5     8067.36     8172.34    282.72 o 
  -1   5   5       83.18       65.09     37.28 o 
   0   5   5       57.18       96.06     41.73 o 
   1   5   5     2321.14     2118.20    150.21 o 
   2   5   5     4348.82     4009.40    215.12 o 
   3   5   5       72.25       73.81     48.96 o 
   4   5   5       38.19       53.97     46.55 o 
   6   5   5      587.57      572.30    117.76 o 
 -11   6   5      256.65      400.57     98.29 o 
 -10   6   5     2374.67     2432.72    186.56 o 
  -9   6   5     2077.06     2083.70    167.65 o 
  -8   6   5        1.38       20.84     24.41 o 
  -7   6   5       92.81       86.40     31.31 o 
  -6   6   5     3852.62     3955.48    136.37 o 
  -5   6   5     2517.97     2234.60    101.66 o 
  -4   6   5        0.14       14.18     15.30 o 
  -3   6   5      755.63      722.55     67.89 o 
  -2   6   5     4818.08     4657.92    209.19 o 
  -1   6   5      536.21      460.47     80.48 o 
   0   6   5      183.85      211.97     64.35 o 
   1   6   5      771.92      756.82    107.75 o 
   2   6   5     2341.35     2159.92    168.20 o 
   3   6   5       95.58      113.87     52.11 o 
   4   6   5      240.16      252.77     84.19 o 
   5   6   5      736.55      812.08    135.56 o 
 -11   7   5      110.73      183.22     75.66 o 
 -10   7   5       93.05      151.70     64.17 o 
  -9   7   5     2477.15     2838.85    200.47 o 
  -8   7   5     1062.21      825.62    117.39 o 
  -7   7   5       80.59       61.59     29.16 o 
  -6   7   5       84.66      139.05     36.50 o 
  -5   7   5     2028.40     2018.08    101.58 o 
  -4   7   5      660.59      595.96     62.56 o 
  -3   7   5      143.54      116.42     28.27 o 
  -2   7   5     3450.94     3428.95    191.75 o 
  -1   7   5     3090.88     2857.95    180.63 o 
   0   7   5       55.29       28.19     33.38 o 
   1   7   5     1878.72     1738.77    154.85 o 
   2   7   5     1368.04     1262.72    139.46 o 
   3   7   5      295.27      260.37     80.11 o 
   4   7   5      546.58      643.14    126.29 o 
 -10   8   5      474.75      471.23    108.67 o 
  -9   8   5      598.57      613.84    110.90 o 
  -8   8   5     2946.94     3079.38    207.70 o 
  -7   8   5       39.42       99.59     55.63 o 
  -6   8   5      326.55      298.42     53.99 o 
  -5   8   5      675.75      889.30     73.85 o 
  -4   8   5      346.83      353.22     55.86 o 
  -3   8   5        4.90        9.03     20.18 o 
  -2   8   5     1208.28     1092.85    119.99 o 
  -1   8   5     1256.64     1498.43    143.54 o 
   0   8   5     1083.17      924.09    125.73 o 
   1   8   5      275.43      251.47     78.63 o 
   2   8   5      982.57      942.27    139.64 o 
 -10   9   5      376.58      271.31     85.31 o 
  -9   9   5      305.54      243.87     76.96 o 
  -8   9   5     1366.59     1575.20    155.96 o 
  -7   9   5      353.63      246.09     79.00 o 
  -6   9   5      247.80      316.75     86.79 o 
  -5   9   5     1024.61      984.65     82.22 o 
  -4   9   5     2295.83     2354.39    120.29 o 
  -3   9   5      250.27      240.80     52.65 o 
  -2   9   5     2617.58     2409.91    181.74 o 
  -1   9   5     1720.65     1810.17    165.23 o 
   0   9   5      623.82      726.22    122.58 o 
   1   9   5      107.37       97.18     60.83 o 
  -8  10   5      757.91      800.58    133.15 o 
  -7  10   5      708.00     1003.46    138.72 o 
  -6  10   5      333.79      362.37     93.84 o 
  -5  10   5     1242.49     1175.56    131.30 o 
  -3  10   5      412.17      420.41     96.25 o 
  -2  10   5      524.14      583.42    111.83 o 
  -1  10   5     1034.63      983.62    140.76 o 
   1 -13   6     1793.32     1794.22    175.06 o 
   2 -13   6     1648.91     2075.54    186.01 o 
   3 -13   6      190.54      168.94     70.10 o 
   4 -13   6      436.75      528.53    109.60 o 
  -2 -12   6     1009.77     1053.16    150.58 o 
  -1 -12   6      429.31      571.92    116.83 o 
   0 -12   6       86.81      125.36     56.56 o 
   1 -12   6      705.96      770.73    121.84 o 
   2 -12   6     1860.16     1942.95    170.98 o 
   3 -12   6     1218.33     1289.43    140.01 o 
   4 -12   6      178.76      240.34     75.11 o 
   5 -12   6     1424.95     1595.60    157.08 o 
   6 -12   6     1530.98     1361.87    105.71 o 
  -4 -11   6       38.67       65.79     42.61 o 
  -3 -11   6      341.67      405.76    101.63 o 
  -2 -11   6      910.32      993.63    134.82 o 
  -1 -11   6     1347.10     1287.76    139.27 o 
   0 -11   6      156.62      281.33     78.26 o 
   1 -11   6      715.25      861.97    121.65 o 
   2 -11   6     1398.40     1382.15    140.01 o 
   3 -11   6     2289.67     2232.43    174.51 o 
   4 -11   6       13.05       21.40     25.14 o 
   5 -11   6     2136.94     2147.05    120.95 o 
   6 -11   6     2079.72     1889.60    192.59 o 
   7 -11   6      499.86      590.52     78.94 o 
  -5 -10   6      529.64      663.35    119.99 o 
  -4 -10   6      755.89      920.75    129.44 o 
  -3 -10   6       32.74       55.45     48.96 o 
  -2 -10   6     1528.19     1542.38    146.32 o 
  -1 -10   6     2777.04     2514.69    179.70 o 
   0 -10   6     3065.68     3208.26    200.10 o 
   1 -10   6       74.57       99.77     51.37 o 
   2 -10   6     2025.26     2142.30    163.38 o 
   3 -10   6     3360.65     2990.92    191.20 o 
   4 -10   6      358.49      343.27     84.01 o 
   5 -10   6     1812.05     1780.68    157.45 o 
   6 -10   6     2665.24     2847.94    198.24 o 
   7 -10   6      592.12      687.83    114.98 o 
   8 -10   6      153.60      200.28     72.14 o 
  -6  -9   6       27.34       32.82     32.31 o 
  -5  -9   6     1638.53     1914.97    189.16 o 
  -4  -9   6     2189.13     2207.56    118.70 o 
  -3  -9   6      606.18      629.00     69.73 o 
  -2  -9   6     2852.40     2595.56    236.45 o 
  -1  -9   6     6114.93     6057.50    260.18 o 
   0  -9   6     2874.58     2628.18    170.61 o 
   1  -9   6      339.98      324.16     74.74 o 
   2  -9   6     2284.61     2179.02    155.96 o 
   3  -9   6     3369.30     3112.57    186.93 o 
   4  -9   6     1149.68     1094.52    117.20 o 
   5  -9   6       36.20       38.76     43.95 o 
   6  -9   6     2375.57     2412.69    176.55 o 
   7  -9   6      674.56      829.88    120.17 o 
   8  -9   6     1195.66     1181.12    136.12 o 
   9  -9   6       85.10       70.84     56.56 o 
  -7  -8   6      666.24      822.86     88.77 o 
  -6  -8   6       15.04       15.58     29.68 o 
  -5  -8   6     1862.76     1882.25    109.32 o 
  -4  -8   6     1882.67     1922.83    176.08 o 
  -3  -8   6      501.44      491.47     58.64 o 
  -2  -8   6       49.92       43.61     24.81 o 
  -1  -8   6     5595.24     5412.63    151.05 o 
   0  -8   6     1834.24     1663.66    127.40 o 
   1  -8   6      917.17      723.44     87.35 o 
   2  -8   6      230.13      203.62     60.46 o 
   3  -8   6     4369.02     4332.64    208.82 o 
   4  -8   6     2081.44     1930.52    144.28 o 
   5  -8   6     1968.64     1887.31    147.99 o 
   6  -8   6     1541.57     1387.53    134.08 o 
   7  -8   6     3199.17     3141.87    201.21 o 
   8  -8   6        3.02       34.86     47.47 o 
   9  -8   6       67.87      142.05     63.05 o 
  -8  -7   6      172.88      211.40     52.11 o 
  -7  -7   6     1182.09     1262.51    158.65 o 
  -6  -7   6      810.25      856.10     79.00 o 
  -5  -7   6      392.77      392.03     56.83 o 
  -4  -7   6     6321.39     6501.71    717.69 o 
  -3  -7   6     1705.45     1590.06     84.70 o 
  -2  -7   6      172.12      184.00     35.64 o 
  -1  -7   6     3380.53     3216.63    105.02 o 
   0  -7   6     1551.63     1419.39     66.01 o 
   1  -7   6      237.57      213.64     55.26 o 
   2  -7   6     1318.11     1481.92    116.28 o 
   3  -7   6     2630.78     2447.18    150.40 o 
   4  -7   6     5265.57     4815.36    216.05 o 
   5  -7   6      231.87      200.84     61.57 o 
   6  -7   6       18.83       43.21     41.17 o 
   7  -7   6     3711.17     3719.36    213.82 o 
   8  -7   6      490.74      531.31    104.22 o 
   9  -7   6      213.59      299.31     83.27 o 
  -9  -6   6      160.67      203.99     72.70 o 
  -8  -6   6      520.45      580.94    124.62 o 
  -7  -6   6     1732.59     1751.97    276.88 o 
  -6  -6   6       45.36       39.80     27.35 o 
  -5  -6   6       13.09       16.19     22.03 o 
  -4  -6   6     3926.53     3967.91    199.17 o 
  -3  -6   6     4301.27     4540.92    243.22 o 
  -2  -6   6     1337.02     1357.84     69.36 o 
  -1  -6   6      630.90      627.53     45.84 o 
   0  -6   6     5278.56     5059.84    260.56 o 
   1  -6   6     2625.05     2348.98     70.52 o 
   2  -6   6      191.10      249.98     56.75 o 
   3  -6   6       79.02       64.35     34.86 o 
   4  -6   6     8635.37     8743.35    282.44 o 
   5  -6   6      131.59      103.85     47.66 o 
   6  -6   6      295.01      249.80     68.43 o 
   7  -6   6      242.13      307.10     78.82 o 
   8  -6   6     3857.62     3823.77    225.88 o 
   9  -6   6       16.08        5.38     45.43 o 
 -10  -5   6      595.50      768.31    131.48 o 
  -9  -5   6       31.89        2.97     35.42 o 
  -8  -5   6       14.10       10.94     37.65 o 
  -7  -5   6     2668.96     2820.83    408.73 o 
  -6  -5   6      979.50      943.85    123.23 o 
  -5  -5   6       93.30      107.78     31.64 o 
  -4  -5   6     2786.17     2945.19    164.86 o 
  -3  -5   6     7700.89     7380.97    526.03 o 
  -2  -5   6      678.06      557.78     43.35 o 
  -1  -5   6      619.08      705.03     44.86 o 
   0  -5   6     1804.32     1715.91     64.15 o 
   1  -5   6    19990.19    19265.33    205.89 o 
   2  -5   6       58.88       44.38     16.69 o 
   3  -5   6      259.86      311.74     60.46 o 
   4  -5   6      983.25      949.87     91.98 o 
   5  -5   6     6895.09     6741.25    254.99 o 
   6  -5   6      576.70      656.30     96.80 o 
   7  -5   6     1245.57     1288.68    129.81 o 
   8  -5   6      682.38      691.91    113.31 o 
   9  -5   6     3127.60     3326.40    220.31 o 
 -10  -4   6     1512.21     1434.08    153.37 o 
  -9  -4   6       20.35       43.77     39.32 o 
  -8  -4   6      132.55      119.61     53.59 o 
  -7  -4   6      725.02      762.38     66.41 o 
  -6  -4   6     2522.18     2329.66    284.29 o 
  -5  -4   6      494.95      465.29     50.53 o 
  -4  -4   6       20.08        6.75     14.96 o 
  -3  -4   6     6721.91     6973.46    560.33 o 
  -2  -4   6    14943.86    14400.53    441.18 o 
  -1  -4   6     5418.91     5237.35    146.69 o 
   0  -4   6     1365.73     1360.95     87.53 o 
   1  -4   6    10003.62    10442.34    149.56 o 
   2  -4   6     7205.18     7068.58    242.66 o 
   3  -4   6     1903.68     1841.48     79.93 o 
   4  -4   6      109.48      115.35     41.91 o 
   5  -4   6     6722.16     6921.32    257.59 o 
   6  -4   6     2353.25     2208.14    156.15 o 
   7  -4   6     8705.67     8760.42    324.35 o 
   8  -4   6      975.41     1065.22    125.36 o 
   9  -4   6     1520.19     1768.25    163.38 o 
 -11  -3   6       77.28       95.51     58.97 o 
 -10  -3   6     1225.23     1264.76    139.27 o 
  -9  -3   6      815.57      869.75    121.84 o 
  -8  -3   6      569.96      537.43     91.98 o 
  -7  -3   6       56.12       37.01     24.07 o 
  -6  -3   6     4607.07     4980.39    659.73 o 
  -5  -3   6      945.00      937.53     71.77 o 
  -4  -3   6      830.16      794.71     98.38 o 
  -3  -3   6      678.52      695.28     43.60 o 
  -2  -3   6    26318.19    26159.93    261.22 o 
  -1  -3   6      847.04      710.69     41.71 o 
   0  -3   6     6784.93     6677.18    137.88 o 
   1  -3   6      617.29      669.24     40.88 o 
   2  -3   6    14381.62    14857.07    194.17 o 
   3  -3   6      416.55      425.31     40.00 o 
   4  -3   6     4395.01     4462.30    119.51 o 
   5  -3   6      440.60      427.32     76.31 o 
   6  -3   6     3220.65     3351.99    192.12 o 
   7  -3   6      426.75      488.29     94.21 o 
   8  -3   6     1544.66     1514.56    148.54 o 
   9  -3   6      733.43      825.80    127.59 o 
 -11  -2   6       25.10       77.33     50.63 o 
 -10  -2   6      492.41      431.91     95.14 o 
  -9  -2   6     4354.03     4242.51    229.21 o 
  -8  -2   6       21.43       27.45     30.41 o 
  -7  -2   6     1804.84     1717.26    129.26 o 
  -6  -2   6     2867.84     3250.61    230.73 o 
  -5  -2   6    13018.53    14600.07   1085.59 o 
  -4  -2   6       80.95      121.39     22.68 o 
  -3  -2   6    10384.19    10167.19    222.91 o 
  -2  -2   6     9669.15    10091.78    152.25 o 
  -1  -2   6    32866.21    35189.45    300.23 o 
   0  -2   6     2055.75     1989.25     67.80 o 
   1  -2   6     8875.12     9367.15    184.89 o 
   2  -2   6      468.20      464.07     40.13 o 
   3  -2   6     4288.85     4235.59    115.78 o 
   4  -2   6     1674.81     1529.94     76.40 o 
   5  -2   6     2173.32     2302.06    100.55 o 
   6  -2   6      477.58      518.05     59.55 o 
   7  -2   6      985.18      968.04    119.80 o 
   8  -2   6     1910.20     1822.78    164.68 o 
   9  -2   6      653.39      750.51    126.66 o 
 -11  -1   6      138.39      126.48     60.83 o 
 -10  -1   6     1054.35      906.84    124.07 o 
  -9  -1   6      133.02      214.94     65.28 o 
  -8  -1   6     1952.97     2082.99    356.80 o 
  -7  -1   6     1975.58     2058.01    244.89 o 
  -6  -1   6     2163.07     2271.71    276.13 o 
  -5  -1   6      808.12      876.00     73.51 o 
  -4  -1   6    10681.15    11374.78    457.50 o 
  -3  -1   6     3459.24     2968.39     92.26 o 
  -2  -1   6     5056.94     5444.47    105.53 o 
  -1  -1   6     9058.26    10196.06    411.05 o 
   0  -1   6    18356.39    20496.83    478.37 o 
   1  -1   6     8506.02     8434.17    341.41 o 
   2  -1   6     5013.29     5862.78    182.67 o 
   3  -1   6     1428.05     1453.73     99.40 o 
   4  -1   6     1214.94     1322.81    103.48 o 
   6  -1   6      940.32      879.40     98.47 o 
   7  -1   6      450.32      471.97     86.98 o 
 -12   0   6      641.73      944.49    136.12 o 
 -11   0   6     1562.58     1412.38    146.13 o 
 -10   0   6     1713.45     1711.32    149.66 o 
  -9   0   6      124.06      216.69     44.56 o 
  -8   0   6     1585.86     1635.78    250.08 o 
  -7   0   6     1242.31     1161.13    200.19 o 
  -6   0   6     8238.56     8679.68   1028.04 o 
  -5   0   6      500.86      545.35     84.75 o 
  -4   0   6     8440.06     8577.67    705.63 o 
  -3   0   6     6854.77     7410.49    231.81 o 
  -2   0   6    42146.17    48282.27   2472.68 o 
  -1   0   6     3491.60     3657.98    140.76 o 
   0   0   6       11.24       59.34     27.82 o 
   1   0   6       83.57       86.60     31.90 o 
   2   0   6     8735.99     8847.21    243.68 o 
   3   0   6      483.05      482.17     70.47 o 
   4   0   6     1454.94     1367.87    111.08 o 
   5   0   6      486.29      444.89     78.26 o 
   6   0   6     5357.95     5795.27    250.73 o 
   7   0   6        2.95        7.79     38.02 o 
 -12   1   6      170.69      227.17     76.40 o 
 -11   1   6     2754.67     2449.59    182.30 o 
 -10   1   6        1.16       13.42     24.13 o 
  -9   1   6     4782.35     4760.25    315.73 o 
  -8   1   6       73.36      101.24     30.31 o 
  -7   1   6     3089.33     3056.88    203.53 o 
  -6   1   6      794.79      796.83     56.15 o 
  -5   1   6    13019.42    13604.51   1024.70 o 
  -4   1   6        6.72        6.20      9.53 o 
  -3   1   6     6850.63     7452.82    155.87 o 
  -2   1   6     2355.20     2128.77    112.94 o 
  -1   1   6     8487.31     8877.62    234.22 o 
   0   1   6        8.44       49.33     30.04 o 
   1   1   6     2126.17     2034.56    120.73 o 
   2   1   6     1752.80     1785.13    119.80 o 
   3   1   6     2113.73     2243.19    142.42 o 
   4   1   6      265.47      308.77     69.36 o 
   5   1   6      266.55      251.65     69.73 o 
   6   1   6     2381.28     2309.21    170.24 o 
   7   1   6     1150.78     1288.68    134.08 o 
   8   1   6       36.77       71.95     51.93 o 
 -12   2   6      923.62     1191.32    137.60 o 
 -11   2   6      146.44      159.18     46.49 o 
 -10   2   6     1261.75     1180.39    105.24 o 
  -9   2   6     2453.26     2356.38    311.28 o 
  -8   2   6     4028.98     4110.28    371.82 o 
  -7   2   6      500.82      502.12     53.39 o 
  -6   2   6      388.83      405.66     46.94 o 
  -5   2   6    12404.88    12214.37    212.40 o 
  -4   2   6     5677.43     5849.96    177.75 o 
  -3   2   6       26.17       15.28     14.75 o 
  -2   2   6       42.90       81.41     32.45 o 
  -1   2   6     7188.81     6877.37    219.39 o 
   0   2   6     5131.74     5204.25    197.13 o 
   1   2   6      127.18      146.88     49.14 o 
   2   2   6      342.41      329.36     67.69 o 
   3   2   6     7198.88     7054.66    263.15 o 
   4   2   6      910.65     1051.12    111.08 o 
   5   2   6      165.38      213.27     67.87 o 
   6   2   6      588.24      681.15    111.08 o 
   7   2   6     2276.79     2378.38    188.42 o 
 -12   3   6     1862.12     2083.68    203.62 o 
 -11   3   6      638.00      673.86     78.10 o 
 -10   3   6        1.70       15.69     26.50 o 
  -9   3   6       13.91        4.08     22.70 o 
  -8   3   6     5495.95     5494.38    454.91 o 
  -7   3   6      672.56      674.65     58.18 o 
  -6   3   6     1117.57     1152.31     72.23 o 
  -5   3   6       16.03       23.53     18.45 o 
  -4   3   6     5865.61     5392.00    142.41 o 
  -3   3   6     1831.02     1928.17    102.09 o 
  -2   3   6      107.82      112.57     40.98 o 
  -1   3   6     1733.01     1633.99    114.05 o 
   0   3   6     9687.55     9805.42    288.93 o 
   1   3   6      645.35      679.86     82.90 o 
   2   3   6      518.52      527.23     85.68 o 
   3   3   6     1098.29     1064.48    112.94 o 
   4   3   6     4743.36     4566.86    236.82 o 
   5   3   6        1.31        5.56     34.49 o 
   6   3   6     1606.46     1593.38    155.41 o 
 -12   4   6        3.80       -3.15     41.17 o 
 -11   4   6     3423.65     3762.43    157.80 o 
 -10   4   6      279.42      251.56     53.18 o 
  -9   4   6       82.90      107.22     35.28 o 
  -8   4   6      304.34      319.12     50.75 o 
  -7   4   6     7730.46     7479.33    644.43 o 
  -6   4   6      411.45      390.64     49.90 o 
  -5   4   6       69.77       67.68     25.41 o 
  -4   4   6     2213.47     2288.21     97.74 o 
  -3   4   6     9452.78     9539.63    290.23 o 
  -2   4   6      420.25      393.34     67.69 o 
  -1   4   6      540.47      418.74     72.14 o 
   0   4   6     3274.31     3165.61    173.39 o 
   1   4   6     4648.69     4178.53    207.89 o 
   2   4   6     1949.83     1761.76    143.91 o 
   3   4   6     1233.41     1188.54    125.55 o 
   4   4   6     1055.11     1088.77    127.96 o 
   5   4   6      274.51      326.02     86.60 o 
   6   4   6      346.12      419.86    103.29 o 
 -12   5   6       12.36       14.09     45.62 o 
 -11   5   6     2398.81     2593.87    197.13 o 
 -10   5   6     3245.16     3210.71    237.28 o 
  -9   5   6     1580.21     1676.71    124.81 o 
  -8   5   6       12.16        2.27     19.92 o 
  -7   5   6     3605.57     3758.03    201.40 o 
  -6   5   6     1066.86      873.55    137.05 o 
  -5   5   6      977.22      939.32     68.39 o 
  -4   5   6     1269.98     1149.86     73.95 o 
  -3   5   6     5398.34     5374.15    155.49 o 
  -2   5   6     2061.77     1792.18    130.56 o 
  -1   5   6      714.53      593.81     88.46 o 
   0   5   6       27.15       35.98     35.79 o 
   1   5   6     1432.44     1259.75    123.14 o 
   2   5   6      693.17      608.09    103.85 o 
   3   5   6      193.38      160.23     63.61 o 
   4   5   6     1697.21     1767.88    164.86 o 
   5   5   6      791.86      999.38    144.84 o 
 -11   6   6      208.74      224.95     76.59 o 
 -10   6   6     2126.46     2510.24    192.50 o 
  -9   6   6      108.93       79.23     36.02 o 
  -8   6   6      557.85      558.49     66.28 o 
  -7   6   6     1026.90      866.18     91.70 o 
  -6   6   6     3753.61     3739.55    139.59 o 
  -5   6   6        1.47        4.03     19.51 o 
  -4   6   6     1384.74     1235.68     80.19 o 
  -3   6   6     1306.03     1307.06     82.13 o 
  -2   6   6     6329.21     6334.56    259.26 o 
  -1   6   6       32.42        9.46     26.33 o 
   0   6   6     1445.88     1171.48    120.17 o 
   1   6   6     2968.49     2726.28    189.90 o 
   2   6   6      623.05      741.05    115.91 o 
   3   6   6       42.59       64.91     48.03 o 
   4   6   6     1159.92     1151.64    142.98 o 
 -11   7   6      283.26      255.73     86.60 o 
 -10   7   6      243.77      257.03     81.60 o 
  -9   7   6      890.86      772.21    121.28 o 
  -8   7   6      226.83      211.04     70.47 o 
  -7   7   6      847.93      718.45     73.40 o 
  -6   7   6     1756.47     1732.00    100.00 o 
  -5   7   6     1848.49     1686.41     97.68 o 
  -4   7   6      389.12      383.90     57.16 o 
  -3   7   6     2130.86     1895.28    106.73 o 
  -2   7   6     1773.02     1813.50    148.36 o 
  -1   7   6       74.40       60.09     46.73 o 
   0   7   6      749.98      682.45    111.64 o 
   1   7   6     2195.90     2159.92    178.22 o 
   2   7   6      701.31      731.97    126.11 o 
   3   7   6        0.13       28.56     44.14 o 
 -10   8   6     1100.32     1097.11    148.73 o 
  -9   8   6      588.89      726.40    123.32 o 
  -8   8   6        2.34       15.21     40.06 o 
  -7   8   6     2301.42     2549.92    188.79 o 
  -6   8   6     1654.87     1614.45    102.07 o 
  -5   8   6      413.23      557.48     68.81 o 
  -4   8   6      244.79      182.67     43.65 o 
  -3   8   6      950.60      984.18    117.57 o 
  -2   8   6     1388.22     1559.62    148.54 o 
  -1   8   6      684.80      816.35    121.65 o 
   0   8   6      418.43      446.19    102.18 o 
   1   8   6      977.82      930.95    137.79 o 
  -9   9   6      537.64      556.90    117.95 o 
  -8   9   6       61.77      175.62     72.88 o 
  -7   9   6      209.62      226.43     74.36 o 
  -6   9   6     3397.53     3422.83    221.61 o 
  -5   9   6     1149.77     1207.63    117.02 o 
  -4   9   6       70.18      139.86     44.42 o 
  -3   9   6      838.31      979.73    130.37 o 
  -2   9   6     1173.14     1187.61    135.19 o 
  -1   9   6      687.66      736.23    125.92 o 
  -7  10   6       17.77       30.60     47.10 o 
  -6  10   6     1310.11     1748.23    170.61 o 
  -5  10   6     1513.26     1595.60    155.96 o 
  -4  10   6      378.12      397.97     99.22 o 
  -3  10   6      166.99      172.47     73.62 o 
   1 -13   7      770.09      905.73    141.87 o 
   2 -13   7      219.58      180.63     77.33 o 
   3 -13   7      142.93      234.22     77.15 o 
  -2 -12   7     1499.27     1359.71    155.78 o 
  -1 -12   7      139.95      182.30     70.10 o 
   0 -12   7      548.87      766.46    124.81 o 
   1 -12   7      800.21      838.23    125.92 o 
   2 -12   7      770.21      848.43    126.66 o 
   3 -12   7        1.36       28.56     39.32 o 
   4 -12   7     1016.78     1120.11    135.01 o 
   5 -12   7     1704.77     1608.16    111.61 o 
   6 -12   7      751.72      738.39     85.88 o 
  -4 -11   7       89.24      114.79     71.03 o 
  -3 -11   7     1075.95     1118.26    137.05 o 
  -2 -11   7      719.71      861.60    127.96 o 
  -1 -11   7       97.58       84.19     51.55 o 
   0 -11   7      416.52      264.64     77.89 o 
   1 -11   7     1384.56     1560.55    148.92 o 
   2 -11   7     1124.01     1036.66    123.69 o 
   3 -11   7        8.70       24.48     38.02 o 
   4 -11   7      973.21     1095.63    128.52 o 
   5 -11   7     1427.07     1632.14    157.26 o 
   6 -11   7      481.53      513.14    106.45 o 
   7 -11   7        0.57      -24.11     41.54 o 
  -5 -10   7     1290.91     1405.47    140.48 o 
  -4 -10   7      866.57      894.65     95.14 o 
  -3 -10   7      184.80      211.23     70.66 o 
  -2 -10   7     2307.34     2353.53    179.14 o 
  -1 -10   7     1595.87     1616.19    146.69 o 
   0 -10   7      137.40      112.01     52.30 o 
   1 -10   7     2815.56     2851.09    189.53 o 
   2 -10   7     2530.97     2608.15    181.74 o 
   3 -10   7      164.53      179.70     66.02 o 
   4 -10   7      108.41       72.88     50.81 o 
   5 -10   7     3472.80     3508.51    218.83 o 
   6 -10   7      753.76      850.84    125.36 o 
   7 -10   7       45.73       58.42     47.10 o 
   8 -10   7      416.46      429.68    105.89 o 
  -7  -9   7       91.18      118.08     44.74 o 
  -6  -9   7     1765.44     2117.87    130.83 o 
  -5  -9   7     1265.95     1340.10    111.55 o 
  -4  -9   7      691.89      824.18     79.75 o 
  -3  -9   7       78.51       94.42     34.48 o 
  -2  -9   7     2836.52     2849.16    120.95 o 
  -1  -9   7     2640.58     2513.57    168.94 o 
   0  -9   7       27.01       43.95     37.28 o 
   1  -9   7      890.23      743.28    102.18 o 
   2  -9   7     3803.21     3724.18    206.22 o 
   3  -9   7       35.89       40.80     41.73 o 
   4  -9   7      244.72      208.44     69.36 o 
   5  -9   7      397.86      350.50     86.60 o 
   6  -9   7     4718.11     4947.59    258.14 o 
   7  -9   7      447.24      417.63     96.62 o 
   8  -9   7       39.37       87.53     58.60 o 
  -8  -8   7      254.94      300.98     91.06 o 
  -7  -8   7       49.65       71.77     39.16 o 
  -6  -8   7      602.97      615.77     74.28 o 
  -5  -8   7     2155.59     2294.20    118.94 o 
  -4  -8   7     1075.63     1119.89    116.09 o 
  -3  -8   7        7.43        1.90     22.27 o 
  -2  -8   7     2644.07     2616.33    108.65 o 
  -1  -8   7     5165.21     4761.08    238.02 o 
   0  -8   7       21.05       37.28     32.27 o 
   1  -8   7      345.12      330.28     71.21 o 
   2  -8   7     3258.16     3112.94    180.07 o 
   3  -8   7     3005.32     3007.24    179.89 o 
   4  -8   7        5.54       17.06     33.94 o 
   5  -8   7      195.03      196.02     65.65 o 
   6  -8   7     4755.31     4467.65    238.86 o 
   7  -8   7     4363.36     4127.35    237.37 o 
   8  -8   7      167.14      211.04     71.95 o 
  -8  -7   7     1508.30     1676.83    163.94 o 
  -7  -7   7      558.96      563.73     70.69 o 
  -6  -7   7       17.14       27.37     27.18 o 
  -5  -7   7     3667.01     3716.56    350.31 o 
  -4  -7   7     1531.00     1491.14     86.42 o 
  -3  -7   7        6.66       22.43     22.27 o 
  -2  -7   7      292.45      288.08     42.01 o 
  -1  -7   7     6019.19     5637.99    187.86 o 
   0  -7   7     2099.25     1926.81    131.85 o 
   1  -7   7      158.01      128.33     45.81 o 
   2  -7   7      205.20      182.85     56.19 o 
   3  -7   7     4761.69     4652.54    214.38 o 
   4  -7   7      582.77      541.88     88.64 o 
   5  -7   7     2202.03     1901.78    148.54 o 
   6  -7   7     1449.61     1318.36    131.11 o 
   7  -7   7     5247.79     5046.25    259.26 o 
   8  -7   7        2.35       35.61     44.69 o 
   9  -7   7      455.41      578.23    116.09 o 
  -9  -6   7      456.72      361.07     94.02 o 
  -8  -6   7     2591.95     2626.88    195.83 o 
  -7  -6   7      797.02      892.25    136.40 o 
  -6  -6   7        6.86        7.16     22.65 o 
  -5  -6   7      286.42      270.77     45.83 o 
  -4  -6   7     2908.00     3041.15    152.53 o 
  -3  -6   7     1881.01     1721.64     83.14 o 
  -2  -6   7       87.66      100.33     27.01 o 
  -1  -6   7      781.48      705.29     50.43 o 
   0  -6   7    11946.64    11286.65    193.15 o 
   1  -6   7        2.85       10.94     26.33 o 
   2  -6   7     1682.53     1424.80    113.68 o 
   3  -6   7     1228.32     1193.36    107.75 o 
   4  -6   7     4909.25     4438.35    210.67 o 
   5  -6   7      611.13      697.66    100.33 o 
   6  -6   7     2855.51     2632.07    178.40 o 
   7  -6   7     1033.63     1044.26    123.88 o 
   8  -6   7      716.18      760.15    121.84 o 
   9  -6   7      698.42      654.08    121.65 o 
 -10  -5   7      273.18      246.65     83.64 o 
  -9  -5   7      374.12      244.05     78.63 o 
  -8  -5   7     1963.02     1761.76    156.52 o 
  -7  -5   7     2711.20     2848.09    280.95 o 
  -6  -5   7      101.69      135.30     36.92 o 
  -5  -5   7      972.69     1030.85     68.97 o 
  -4  -5   7     1091.60     1024.52     71.31 o 
  -3  -5   7     9844.05     9605.91    335.29 o 
  -2  -5   7      301.01      306.09     36.82 o 
  -1  -5   7      891.62      801.30     50.11 o 
   0  -5   7     2178.41     2041.49     73.88 o 
   1  -5   7     5112.49     4893.22    108.58 o 
   2  -5   7     6968.93     6515.74    229.77 o 
   3  -5   7     2446.47     2281.02    142.42 o 
   4  -5   7     1192.44     1119.55    107.19 o 
   5  -5   7     2808.07     2643.02    169.50 o 
   6  -5   7     2421.53     2374.67    169.50 o 
   7  -5   7      131.04      191.38     69.36 o 
   8  -5   7     2381.90     2328.50    186.01 o 
   9  -5   7      623.18      799.66    129.44 o 
 -10  -4   7      903.17      822.84    128.89 o 
  -9  -4   7      968.39      907.22    125.55 o 
  -8  -4   7      202.44      133.52     60.64 o 
  -7  -4   7      426.55      428.02     85.31 o 
  -6  -4   7     1348.46     1522.34    303.30 o 
  -5  -4   7     2056.30     2185.67    241.64 o 
  -4  -4   7       12.24       16.24     16.12 o 
  -3  -4   7     5153.87     4824.00    205.29 o 
  -2  -4   7     2728.83     2645.84    122.49 o 
  -1  -4   7     4234.14     3843.77    101.63 o 
   0  -4   7      170.79      166.71     26.65 o 
   1  -4   7     2551.59     2633.83    157.72 o 
   2  -4   7      213.12      197.34     29.45 o 
   3  -4   7    11107.87    11077.53    702.76 o 
   4  -4   7     1473.72     1290.54    112.38 o 
   5  -4   7     6114.65     5982.76    252.21 o 
   6  -4   7      622.47      701.37    105.33 o 
   7  -4   7     6559.83     6402.25    291.15 o 
   8  -4   7      101.72      150.40     64.17 o 
   9  -4   7      604.81      776.29    128.15 o 
 -11  -3   7      503.71      463.44    108.67 o 
 -10  -3   7     1883.03     1848.55    167.83 o 
  -9  -3   7      126.48      103.67     53.41 o 
  -8  -3   7     1173.40     1091.37    116.09 o 
  -7  -3   7      591.55      550.78     90.13 o 
  -6  -3   7     5743.11     6470.30    858.16 o 
  -5  -3   7        9.84       33.31     19.83 o 
  -4  -3   7     6209.92     6305.91    465.01 o 
  -3  -3   7      438.46      411.99     38.19 o 
  -2  -3   7     7473.21     7283.92    138.68 o 
  -1  -3   7      578.08      550.52     40.36 o 
   0  -3   7    17475.82    18157.01    223.56 o 
   1  -3   7       63.17       92.87     23.21 o 
   2  -3   7     2239.46     2253.11     82.61 o 
   3  -3   7     7388.89     7680.41    299.87 o 
   4  -3   7     6287.73     5862.62    152.35 o 
   5  -3   7       37.41        8.72     33.01 o 
   6  -3   7      609.66      642.02    102.00 o 
   7  -3   7     3793.79     3815.79    226.99 o 
   8  -3   7     2428.59     2566.61    196.95 o 
 -11  -2   7      428.04      352.72     96.06 o 
 -10  -2   7     1158.67      996.97    121.84 o 
  -9  -2   7     3319.80     3089.02    197.87 o 
  -8  -2   7      773.40      724.92    100.88 o 
  -7  -2   7     4612.58     4832.82    552.17 o 
  -6  -2   7     1346.92     1514.09    161.99 o 
  -5  -2   7     5432.58     5748.94    668.54 o 
  -4  -2   7     4504.75     4475.25    132.97 o 
  -3  -2   7     6019.26     5924.59    120.51 o 
  -2  -2   7      544.46      655.06     42.38 o 
  -1  -2   7      622.75      471.24     49.79 o 
   0  -2   7     8210.20     8491.93    153.09 o 
   1  -2   7     4128.13     4309.08    113.03 o 
   2  -2   7        4.30       18.38     16.50 o 
   3  -2   7     1323.24     1376.11     73.25 o 
   4  -2   7     6969.15     6876.81    177.10 o 
   5  -2   7     2142.61     2214.69    105.01 o 
   6  -2   7      191.91      204.92     68.06 o 
   7  -2   7       61.44      109.04     56.75 o 
   8  -2   7     2937.61     3225.51    225.32 o 
 -11  -1   7     1045.13     1036.66    138.90 o 
 -10  -1   7     1514.33     1497.13    143.91 o 
  -9  -1   7      500.87      451.01     88.83 o 
  -8  -1   7      305.22      330.28     94.49 o 
  -7  -1   7     6291.69     6263.73    584.44 o 
  -6  -1   7     1236.65     1217.29    144.56 o 
  -5  -1   7      378.29      406.19     30.28 o 
  -4  -1   7     1793.49     1823.52    113.12 o 
  -3  -1   7    10652.84    10148.20    152.74 o 
  -2  -1   7     2489.24     2677.22     80.82 o 
  -1  -1   7      771.61      882.23     50.14 o 
   0  -1   7       32.98       46.40     17.23 o 
   1  -1   7    24551.84    26355.64    339.09 o 
   2  -1   7       83.62      116.83     40.43 o 
   3  -1   7       67.05       86.42     39.32 o 
   4  -1   7        5.35      -13.54     27.26 o 
   5  -1   7     9156.55     9554.69    297.65 o 
   6  -1   7      361.09      359.21     76.96 o 
   8  -1   7      495.54      494.59    109.41 o 
 -12   0   7      736.41      975.46    140.38 o 
 -11   0   7        4.15       19.47     40.98 o 
 -10   0   7     4124.73     4118.26    230.51 o 
  -9   0   7      103.28      126.07     36.65 o 
  -8   0   7      290.10      360.94     92.54 o 
  -7   0   7       16.09       30.57     21.90 o 
  -6   0   7     8802.83     9211.68    832.67 o 
  -5   0   7      218.49      196.80     34.16 o 
  -4   0   7      674.08      616.99     36.50 o 
  -3   0   7     1358.95     1419.24     66.67 o 
  -2   0   7     6348.80     6321.25    359.59 o 
  -1   0   7      351.33      335.55     38.85 o 
   0   0   7      171.46      138.90     41.91 o 
   1   0   7     1058.57      996.97     87.53 o 
   2   0   7     8672.13     8662.87    259.07 o 
   3   0   7       81.88       98.29     45.06 o 
   4   0   7       59.93       72.51     39.32 o 
   5   0   7     3692.33     3379.43    191.01 o 
   6   0   7     4952.83     5033.27    243.68 o 
   7   0   7      302.93      382.02     89.39 o 
 -12   1   7      203.95      228.29     76.96 o 
 -11   1   7      547.57      533.35    105.71 o 
 -10   1   7      837.02      852.64     76.64 o 
  -9   1   7     5826.30     5917.91    623.48 o 
  -8   1   7      154.31      217.54     42.17 o 
  -7   1   7      656.42      584.68     74.83 o 
  -6   1   7     5300.43     5143.10    399.18 o 
  -5   1   7     4652.26     4816.55    407.89 o 
  -4   1   7      496.38      444.77     30.32 o 
  -3   1   7       72.89       60.83     19.18 o 
  -2   1   7     6398.37     6077.71    206.59 o 
  -1   1   7     2536.93     2538.42    135.19 o 
   0   1   7     2731.77     2808.44    146.50 o 
   1   1   7        4.04       -3.52     23.74 o 
   2   1   7     3596.79     3493.11    176.36 o 
   3   1   7     1252.85     1214.13    111.45 o 
   4   1   7      263.16      223.65     67.32 o 
   5   1   7     1694.95     1549.61    140.01 o 
   6   1   7     3496.95     3433.96    213.64 o 
   7   1   7       52.86       92.17     57.49 o 
 -12   2   7     1057.10     1109.17    133.89 o 
 -11   2   7       26.24       11.59     28.28 o 
 -10   2   7      214.51      223.77     47.93 o 
  -9   2   7     7920.51     7549.80    564.41 o 
  -8   2   7     1163.94     1028.43     74.12 o 
  -7   2   7     1516.63     1515.74     84.75 o 
  -6   2   7      995.09     1063.48     73.90 o 
  -5   2   7     8524.96     8560.11    312.76 o 
  -4   2   7      344.65      367.39     45.45 o 
  -3   2   7     2264.72     2242.82    131.48 o 
  -2   2   7      149.57      140.01     46.18 o 
  -1   2   7     8776.56     9014.48    270.01 o 
   0   2   7       88.63      102.37     42.47 o 
   1   2   7     4373.51     4400.89    200.66 o 
   2   2   7     1552.01     1424.43    121.47 o 
   3   2   7      964.41      900.72    104.41 o 
   4   2   7       24.56       41.17     44.51 o 
   5   2   7     1142.26     1238.98    131.67 o 
   6   2   7      661.34      745.32    119.24 o 
 -12   3   7     2694.95     2775.21    143.76 o 
 -11   3   7       41.83       55.40     34.98 o 
 -10   3   7      973.96     1037.28     82.39 o 
  -9   3   7      483.82      405.93     58.59 o 
  -8   3   7     3900.48     3952.14    207.05 o 
  -7   3   7     1618.77     1486.49     86.04 o 
  -6   3   7     1837.58     1695.97    178.31 o 
  -5   3   7       97.10       99.33     29.94 o 
  -4   3   7     6767.85     6861.47    520.93 o 
  -3   3   7     1288.89     1361.01    107.75 o 
  -2   3   7      116.63       98.10     41.73 o 
  -1   3   7     2184.35     1704.27    124.99 o 
   0   3   7     6305.57     6339.20    245.91 o 
   1   3   7       15.32       24.11     33.38 o 
   2   3   7     2994.93     2945.30    182.48 o 
   3   3   7     5132.01     5047.36    248.32 o 
   4   3   7     1928.60     1856.71    160.41 o 
   5   3   7     1741.31     1745.82    160.60 o 
   6   3   7     1612.69     1865.61    176.18 o 
 -12   4   7      403.84      544.29    113.68 o 
 -11   4   7     2467.35     2561.06    228.57 o 
 -10   4   7      975.14      994.55    146.78 o 
  -9   4   7      999.75      919.75     76.30 o 
  -8   4   7     2548.80     2746.43    156.24 o 
  -7   4   7     1108.99     1055.32    148.64 o 
  -6   4   7     2775.73     2765.29    204.46 o 
  -5   4   7      453.47      410.92     52.64 o 
  -4   4   7     2956.44     2892.76    115.18 o 
  -3   4   7     2092.37     1968.17    136.12 o 
  -2   4   7     4648.15     4333.20    203.07 o 
  -1   4   7     4820.23     4572.61    214.19 o 
   0   4   7     2096.01     1956.86    146.50 o 
   1   4   7      524.46      505.16     91.80 o 
   2   4   7     2533.24     2208.51    168.57 o 
   3   4   7       77.51       60.27     45.81 o 
   4   4   7     1225.29     1134.76    132.60 o 
   5   4   7       34.43        9.27     41.91 o 
 -11   5   7     1598.67     1860.42    168.20 o 
 -10   5   7      255.03      253.32     52.75 o 
  -9   5   7     2634.63     2629.46    180.63 o 
  -8   5   7     2174.36     2197.22    114.02 o 
  -7   5   7     3120.36     3196.33    175.16 o 
  -6   5   7      468.91      455.76     58.55 o 
  -5   5   7     4629.61     4555.62    215.58 o 
  -4   5   7     1234.10     1177.56     78.65 o 
  -3   5   7     2823.04     2587.75    162.82 o 
  -2   5   7      170.43      201.21     60.09 o 
  -1   5   7     1173.79      941.89    105.71 o 
   0   5   7     3690.97     3563.40    206.59 o 
   1   5   7     1240.04      998.83    116.46 o 
   2   5   7     1357.26     1266.06    134.45 o 
   3   5   7     1388.05     1428.88    148.36 o 
   4   5   7      562.52      641.47    120.73 o 
 -11   6   7     1046.57      966.19    140.94 o 
 -10   6   7     1784.05     1989.68    175.62 o 
  -9   6   7      158.18      254.70     52.76 o 
  -8   6   7     7074.99     6490.08    204.27 o 
  -7   6   7     1672.11     1687.79    101.18 o 
  -6   6   7      989.15     1033.87     79.47 o 
  -5   6   7     1345.63     1484.65     92.46 o 
  -4   6   7     4343.07     3960.27    293.66 o 
  -3   6   7     2022.23     1803.30    143.91 o 
  -2   6   7       41.17       25.78     35.98 o 
  -1   6   7     1151.05     1106.39    120.73 o 
   0   6   7     1655.15     1603.20    148.54 o 
   1   6   7      133.11       80.30     48.03 o 
   2   6   7       94.31      127.59     62.31 o 
   3   6   7      785.08      853.06    137.23 o 
 -10   7   7      753.86      827.10    131.48 o 
  -9   7   7     1398.23     1455.03    150.21 o 
  -8   7   7     1760.84     1887.41    113.05 o 
  -7   7   7     3004.61     2872.10    168.11 o 
  -6   7   7      624.86      720.00     76.17 o 
  -5   7   7       28.26       11.87     25.63 o 
  -4   7   7     2501.25     2522.81    225.13 o 
  -3   7   7     1501.45     1218.58    126.48 o 
  -2   7   7      390.04      426.16     93.10 o 
  -1   7   7       21.66       31.16     39.87 o 
   0   7   7     2426.64     2210.92    182.11 o 
   1   7   7      471.30      373.68     97.73 o 
   2   7   7        1.11        8.35     47.10 o 
  -9   8   7      332.95      538.73    112.94 o 
  -8   8   7      225.96      299.13     85.86 o 
  -7   8   7     1306.45     1342.33     98.59 o 
  -6   8   7      436.60      532.18     72.31 o 
  -5   8   7       94.23      204.71     48.79 o 
  -4   8   7      335.97      403.91     92.72 o 
  -3   8   7     1921.24     1825.93    161.15 o 
  -2   8   7       79.15      106.45     56.01 o 
  -1   8   7       80.36      159.12     67.32 o 
   0   8   7      760.23      810.78    132.41 o 
  -8   9   7       29.04       56.56     55.45 o 
  -7   9   7     2337.98     2836.25    212.34 o 
  -6   9   7     1205.84     1223.37    198.43 o 
  -5   9   7       49.33       60.96     50.44 o 
  -4   9   7      219.67      170.61     70.66 o 
  -3   9   7      946.65     1005.50    137.23 o 
  -2   9   7      194.12      135.19     69.73 o 
   2 -13   8       42.50       73.44     55.45 o 
  -2 -12   8       57.67       75.85     56.19 o 
  -1 -12   8      267.54      387.59     97.73 o 
   0 -12   8     1265.17     1400.69    152.25 o 
   1 -12   8      644.85      759.41    124.25 o 
   2 -12   8       95.98      116.09     58.79 o 
   3 -12   8      692.81      647.40    115.91 o 
   4 -12   8     1124.90     1297.59    147.25 o 
   5 -12   8      284.20      269.64     85.31 o 
  -4 -11   8      619.97      726.77    127.22 o 
  -3 -11   8     1261.47     1547.76    158.93 o 
  -2 -11   8      515.18      543.18    108.12 o 
  -1 -11   8        6.29       16.32     37.46 o 
   0 -11   8     1229.08     1101.94    127.96 o 
   1 -11   8      734.58      905.92    125.36 o 
   2 -11   8       37.96       52.11     44.69 o 
   3 -11   8      372.09      314.15     85.49 o 
   4 -11   8     1725.36     1787.54    166.16 o 
   5 -11   8     1349.54     1361.19    146.69 o 
   6 -11   8        3.31      -18.73     40.61 o 
  -5 -10   8      200.87      199.02     51.31 o 
  -4 -10   8      185.09      228.41     52.88 o 
  -3 -10   8     1769.84     1924.59    165.05 o 
  -2 -10   8     1618.63     1554.43    147.06 o 
  -1 -10   8      296.33      190.46     67.13 o 
   0 -10   8      141.69      209.93     68.06 o 
   1 -10   8     3495.03     3353.66    207.33 o 
   2 -10   8      425.91      450.27     93.65 o 
   3 -10   8      919.32      772.95    116.28 o 
   4 -10   8     2101.16     1917.91    165.05 o 
   5 -10   8     3228.62     3215.31    214.94 o 
   6 -10   8        4.18       -5.01     38.20 o 
   7 -10   8      359.37      382.95     99.59 o 
  -7  -9   8      631.33      672.67     84.77 o 
  -6  -9   8     1477.40     1727.30    144.00 o 
  -5  -9   8      555.13      677.73     77.68 o 
  -4  -9   8       26.43       35.82     30.02 o 
  -3  -9   8     1241.15     1233.47     84.83 o 
  -2  -9   8     3333.34     3587.69    206.59 o 
  -1  -9   8      114.44      109.04     52.30 o 
   0  -9   8       10.32       37.83     31.16 o 
   1  -9   8     1691.29     1586.51    136.12 o 
   2  -9   8     1812.77     1789.40    149.10 o 
   3  -9   8       28.09       50.63     41.54 o 
   4  -9   8      298.84      298.20     82.34 o 
   5  -9   8     2757.76     2403.97    181.18 o 
   6  -9   8     2352.57     2182.55    178.03 o 
   7  -9   8      848.18      910.18    131.30 o 
   8  -9   8     1076.06     1058.17    145.58 o 
  -8  -8   8       18.72       63.98     49.89 o 
  -7  -8   8     1042.04     1162.31     94.61 o 
  -6  -8   8     2165.70     2396.16    344.84 o 
  -5  -8   8     1905.09     1944.64    118.87 o 
  -4  -8   8       48.97       85.83     35.33 o 
  -3  -8   8      380.51      397.37     53.92 o 
  -2  -8   8     3242.28     3082.43    119.11 o 
  -1  -8   8      761.90      726.40     90.68 o 
   0  -8   8      629.37      634.23     90.68 o 
   1  -8   8      815.46      750.51     92.35 o 
   2  -8   8     3426.60     3167.28    186.19 o 
   3  -8   8     1547.39     1335.79    127.59 o 
   4  -8   8     1101.42      984.92    114.61 o 
   5  -8   8      559.69      483.09     97.55 o 
   6  -8   8     4209.93     4124.75    238.30 o 
   7  -8   8        3.36        0.56     39.50 o 
   8  -8   8     1530.90     1352.48    149.10 o 
  -8  -7   8      616.43      667.62    120.73 o 
  -7  -7   8      786.92      901.72     84.58 o 
  -6  -7   8     1481.57     1427.76     94.67 o 
  -5  -7   8     3176.19     3563.54    285.22 o 
  -4  -7   8      258.39      238.39     44.07 o 
  -3  -7   8      292.18      330.87     46.68 o 
  -2  -7   8      480.54      413.71     48.47 o 
  -1  -7   8     1208.38     1192.79     67.28 o 
   0  -7   8       48.66       65.46     36.35 o 
   1  -7   8     3437.98     3133.34    173.58 o 
   2  -7   8      958.23      802.44     93.65 o 
   3  -7   8     3996.36     4028.50    207.70 o 
   4  -7   8      271.20      312.67     76.78 o 
   5  -7   8     2842.27     2576.25    178.96 o 
   6  -7   8      864.98      891.82    122.95 o 
   7  -7   8     1276.23     1329.48    142.42 o 
   8  -7   8      641.01      764.42    126.48 o 
  -9  -6   8      821.13      887.56    134.82 o 
  -8  -6   8     1629.74     1597.27    154.85 o 
  -7  -6   8       14.44       46.73     43.95 o 
  -6  -6   8      696.77      688.83    147.06 o 
  -5  -6   8     1299.52     1370.69     83.71 o 
  -4  -6   8     6336.03     6238.92    966.47 o 
  -3  -6   8       83.18       87.63     28.57 o 
  -2  -6   8     1179.01     1093.45     65.30 o 
  -1  -6   8      768.49      779.51     53.74 o 
   0  -6   8     8072.57     8009.47    156.68 o 
   1  -6   8     2743.65     2428.45    147.43 o 
   2  -6   8     4022.56     3765.35    187.49 o 
   3  -6   8     1329.34     1369.35    120.54 o 
   4  -6   8     1096.78     1028.50    110.53 o 
   5  -6   8     8085.64     7944.07    307.47 o 
   6  -6   8     3480.90     3479.76    213.82 o 
   7  -6   8        8.41       24.85     39.69 o 
   8  -6   8       40.04       62.13     49.51 o 
 -10  -5   8      275.07      324.35     95.69 o 
  -9  -5   8     1117.12     1036.66    138.90 o 
  -8  -5   8     1732.63     1583.55    149.10 o 
  -7  -5   8      787.16      888.30    109.60 o 
  -6  -5   8     1942.84     2073.66    358.57 o 
  -5  -5   8      262.21      244.49     41.82 o 
  -4  -5   8     2210.92     2254.59    218.55 o 
  -3  -5   8     2176.07     2208.48     90.38 o 
  -2  -5   8     4664.25     4551.24    123.91 o 
  -1  -5   8     1731.39     1615.55    112.01 o 
   0  -5   8      725.45      828.82     72.51 o 
   1  -5   8      166.40      137.35     27.62 o 
   2  -5   8     5945.69     4595.24    202.32 o 
   3  -5   8      232.89      322.50     68.25 o 
   4  -5   8       59.10       61.01     42.28 o 
   5  -5   8      894.73      834.52    111.45 o 
   6  -5   8     7307.43     7245.48    306.18 o 
   7  -5   8      872.79      857.14    124.99 o 
   8  -5   8      747.03      795.58    127.40 o 
 -10  -4   8        0.53       27.63     41.54 o 
  -9  -4   8     2119.21     1976.51    169.13 o 
  -8  -4   8     1052.23      996.42    118.32 o 
  -7  -4   8     1412.70     1294.25    125.92 o 
  -6  -4   8       19.77       53.11     27.42 o 
  -5  -4   8     3664.27     3522.91    582.96 o 
  -4  -4   8      334.66      282.55     38.30 o 
  -3  -4   8     2391.23     2280.96    129.35 o 
  -2  -4   8     1300.12     1305.73     64.84 o 
  -1  -4   8    12732.55    12789.00    198.78 o 
   0  -4   8       24.51       52.76     20.05 o 
   1  -4   8      766.19      764.93     51.35 o 
   2  -4   8     3318.04     3581.85    107.31 o 
   3  -4   8     6682.29     6071.04    239.97 o 
   4  -4   8       87.62       75.66     44.51 o 
   5  -4   8       78.40       39.32     39.87 o 
   6  -4   8     2434.54     2503.00    182.48 o 
   7  -4   8     3223.16     3240.35    216.79 o 
   8  -4   8        2.63       35.79     44.14 o 
 -11  -3   8      232.00      191.94     73.62 o 
 -10  -3   8      523.54      511.28    106.26 o 
  -9  -3   8      756.18      558.76    102.55 o 
  -8  -3   8     4955.06     4953.34    246.09 o 
  -7  -3   8      493.33      422.27     82.90 o 
  -6  -3   8      290.92      265.19     65.65 o 
  -5  -3   8     3649.68     3827.38    346.51 o 
  -4  -3   8     4679.03     4541.24    165.70 o 
  -3  -3   8      411.33      409.19     44.79 o 
  -2  -3   8       48.75       96.02     23.47 o 
  -1  -3   8     3154.60     3032.56     95.01 o 
   0  -3   8     2453.95     2382.80     85.99 o 
   1  -3   8     2182.71     2099.38     82.75 o 
   2  -3   8       35.48       41.05     21.20 o 
   3  -3   8     2826.07     3036.54    108.21 o 
   4  -3   8     5565.48     5176.99    235.33 o 
   5  -3   8       24.39       41.17     41.36 o 
   6  -3   8       70.04       51.74     47.66 o 
   7  -3   8     5781.10     6040.44    298.39 o 
   8  -3   8      559.37      463.25    109.41 o 
 -11  -2   8     1607.90     1463.01    156.33 o 
 -10  -2   8      189.63      182.85     68.25 o 
  -9  -2   8      852.64      729.18    111.83 o 
  -8  -2   8     6936.14     6693.40    277.43 o 
  -7  -2   8     6422.48     6598.94   1050.29 o 
  -6  -2   8        9.98       -5.01     24.66 o 
  -5  -2   8      193.74      187.39     30.52 o 
  -4  -2   8    15862.61    16097.14    353.28 o 
  -3  -2   8     4518.45     4511.72    112.17 o 
  -2  -2   8      388.42      420.16     39.47 o 
  -1  -2   8      135.33      118.43     25.48 o 
   0  -2   8    11447.95    12139.96    199.08 o 
   1  -2   8      443.67      483.95     48.31 o 
   2  -2   8     2152.38     2313.55     95.23 o 
   3  -2   8     1139.73     1157.24     73.32 o 
   4  -2   8     5914.85     6056.92    168.91 o 
   5  -2   8      487.45      465.66     92.72 o 
   6  -2   8      162.18      320.83     84.94 o 
   7  -2   8      642.64      614.21    113.31 o 
   8  -2   8     3426.98     3640.92    250.54 o 
 -11  -1   8     3671.02     3719.18    238.49 o 
 -10  -1   8      370.72      324.72     87.16 o 
  -9  -1   8        8.53        0.19     29.12 o 
  -8  -1   8     1282.94     1228.96    177.29 o 
  -7  -1   8    14322.79    14957.93   1629.08 o 
  -6  -1   8       17.77       28.36     20.95 o 
  -5  -1   8      220.29      190.64     51.37 o 
  -4  -1   8        8.31       11.72     15.94 o 
  -3  -1   8    20003.31    21324.22    593.81 o 
  -2  -1   8      235.52      367.22     38.08 o 
  -1  -1   8       21.29       14.81     15.37 o 
   0  -1   8     2528.90     2666.71    120.73 o 
   1  -1   8    13517.95    14984.65    240.06 o 
   2  -1   8      905.98      806.90     61.36 o 
   3  -1   8     1556.74     1598.75    121.10 o 
   4  -1   8     1446.79     1560.18    124.44 o 
   5  -1   8     4557.56     4557.78    217.35 o 
   7  -1   8      141.57      232.55     78.63 o 
 -12   0   8        3.45       -1.30     41.54 o 
 -11   0   8      934.84      953.76    133.71 o 
 -10   0   8     5865.10     5361.88    266.68 o 
  -9   0   8       31.42       44.94     28.46 o 
  -8   0   8      186.67      161.92     38.35 o 
  -7   0   8     6639.11     6483.31    876.89 o 
  -6   0   8     8967.88     9264.49    711.20 o 
  -5   0   8     3100.24     2922.06    218.27 o 
  -4   0   8      131.38      106.70     23.44 o 
  -3   0   8     5174.21     5306.24    283.18 o 
  -2   0   8     2715.58     2616.60    197.60 o 
  -1   0   8     1469.62     1496.08     80.95 o 
   0   0   8      114.77      136.68     46.18 o 
   1   0   8     5088.69     5117.09    205.48 o 
   2   0   8      653.52      705.08     85.31 o 
   3   0   8      424.44      497.00     80.48 o 
   4   0   8      154.97      184.71     59.90 o 
   5   0   8     4899.17     4856.16    237.75 o 
   6   0   8      630.50      688.20    111.08 o 
 -12   1   8      255.45      272.42     91.80 o 
 -11   1   8      237.97      169.31     69.36 o 
 -10   1   8     4180.43     4048.00    435.53 o 
  -9   1   8     3530.61     3747.83    324.63 o 
  -8   1   8      519.64      548.80    101.72 o 
  -7   1   8     2167.53     2107.00    224.95 o 
  -6   1   8     7094.23     6892.77    523.15 o 
  -5   1   8     2338.82     2499.43    103.71 o 
  -4   1   8     2790.55     2786.74    151.70 o 
  -3   1   8       73.12       84.12     24.40 o 
  -2   1   8     3154.09     2989.62    156.52 o 
  -1   1   8        7.09       10.20     26.15 o 
   0   1   8     2225.39     2168.45    139.27 o 
   1   1   8      617.51      680.23     84.38 o 
   2   1   8     3044.84     3017.25    174.14 o 
   3   1   8      940.36      869.57    103.48 o 
   4   1   8     1801.84     1756.57    147.25 o 
   5   1   8      195.58      178.59     68.80 o 
   6   1   8      806.90      810.60    122.58 o 
 -12   2   8      174.79      159.30     80.67 o 
 -11   2   8      857.18      977.91     88.08 o 
 -10   2   8      552.67      480.96     66.84 o 
  -9   2   8     6593.12     6897.12    736.60 o 
  -8   2   8     1329.98     1300.71     85.69 o 
  -7   2   8     4218.52     4282.30    297.46 o 
  -6   2   8      270.05      239.67     42.85 o 
  -5   2   8     9846.99     9743.16    450.08 o 
  -4   2   8       34.09       51.37     33.20 o 
  -3   2   8      872.42      755.33     84.94 o 
  -2   2   8     1375.42     1260.87    109.41 o 
  -1   2   8     2989.53     3121.10    169.31 o 
   0   2   8      653.34      688.02     91.80 o 
   1   2   8     2285.81     2178.28    151.51 o 
   2   2   8     1150.68     1026.46    111.64 o 
   3   2   8      467.83      527.42     96.62 o 
   4   2   8     1793.04     1674.97    151.70 o 
   5   2   8     1510.25     1669.22    157.63 o 
   6   2   8      275.92      257.96     80.30 o 
 -12   3   8      962.88     1130.39     99.46 o 
 -11   3   8      288.72      322.30     61.49 o 
 -10   3   8     1042.94     1053.83     90.13 o 
  -9   3   8      872.29      905.75    130.00 o 
  -8   3   8     6799.79     7066.49    391.67 o 
  -7   3   8     2290.46     2215.88    120.63 o 
  -6   3   8     2949.87     2958.69    250.73 o 
  -5   3   8      659.58      587.79     61.63 o 
  -4   3   8     1761.14     1587.07    122.21 o 
  -3   3   8     1623.81     1565.93    122.58 o 
  -2   3   8     1100.34     1020.15    100.70 o 
  -1   3   8     1468.89     1337.83    119.99 o 
   0   3   8     1144.04     1106.39    113.31 o 
   1   3   8    11074.93    10956.13    355.32 o 
   2   3   8     1015.75     1023.68    119.43 o 
   3   3   8       96.05      117.57     56.75 o 
   4   3   8      342.69      365.52     91.80 o 
   5   3   8     1533.18     1809.24    170.06 o 
 -11   4   8      275.91      302.04     60.70 o 
 -10   4   8     1677.43     1765.46    211.32 o 
  -9   4   8      310.77      331.47     57.96 o 
  -8   4   8     2763.48     3038.84    176.08 o 
  -7   4   8      272.71      297.50     52.28 o 
  -6   4   8     3431.60     3426.90    150.03 o 
  -5   4   8     1361.74     1293.72     83.41 o 
  -4   4   8     1595.64     1407.74    121.84 o 
  -3   4   8      752.64      673.74     94.39 o 
  -2   4   8     6907.96     6735.32    268.72 o 
  -1   4   8      219.87      209.37     63.05 o 
   0   4   8       28.59       34.49     37.09 o 
   1   4   8     1359.08     1381.04    136.86 o 
   2   4   8     1558.23     1646.97    152.44 o 
   3   4   8      243.14      257.96     78.44 o 
   4   4   8        1.32       12.98     37.65 o 
 -11   5   8      496.77      547.80     77.78 o 
 -10   5   8       50.37       70.09     35.72 o 
  -9   5   8     2369.03     2354.01    198.99 o 
  -8   5   8     1891.43     1902.39    110.73 o 
  -7   5   8      396.47      413.97     61.30 o 
  -6   5   8     1279.07     1318.19    131.11 o 
  -5   5   8     2965.02     2776.63    125.56 o 
  -4   5   8      187.20      163.38     57.49 o 
  -3   5   8       99.64       85.68     43.02 o 
  -2   5   8     2335.89     2350.01    168.02 o 
  -1   5   8     1559.79     1496.76    138.90 o 
   0   5   8       31.14       42.65     45.06 o 
   1   5   8      186.17      212.52     71.58 o 
   2   5   8     2234.83     2244.30    184.52 o 
   3   5   8      938.01      893.86    137.05 o 
 -11   6   8      206.96      293.01     92.91 o 
 -10   6   8      314.31      384.83     67.54 o 
  -9   6   8      869.40      997.86     86.76 o 
  -8   6   8     3010.53     2915.66    139.14 o 
  -7   6   8     2124.96     2214.89    119.39 o 
  -6   6   8       59.55       30.81     26.97 o 
  -5   6   8     3582.01     4042.82    330.19 o 
  -4   6   8     2320.98     2067.94    159.67 o 
  -3   6   8       96.63       96.80     53.41 o 
  -2   6   8      517.28      500.90     98.29 o 
  -1   6   8     1820.94     1728.38    156.52 o 
   0   6   8     1016.28      934.66    131.67 o 
   1   6   8       42.98       25.59     42.65 o 
   2   6   8      930.47      871.61    139.46 o 
 -10   7   8      185.29      290.60     93.84 o 
  -9   7   8       29.14       17.99     43.40 o 
  -8   7   8     2973.32     3144.55    266.03 o 
  -7   7   8     2140.20     1926.19    117.06 o 
  -6   7   8        6.23       10.37     25.90 o 
  -5   7   8      355.29      399.91     80.48 o 
  -4   7   8     3221.83     2813.26    194.35 o 
  -3   7   8      196.66      180.44     64.35 o 
  -2   7   8      563.54      488.10    102.92 o 
  -1   7   8     1974.38     1714.85    163.57 o 
   0   7   8     1770.68     1844.84    174.88 o 
  -9   8   8       45.74       27.45     46.73 o 
  -8   8   8     1329.72     1755.64    170.80 o 
  -7   8   8     1362.53     1379.02    103.37 o 
  -6   8   8       10.08       19.49     28.21 o 
  -5   8   8       98.10      108.97     41.82 o 
  -4   8   8      838.83      979.91    132.97 o 
  -3   8   8      521.02      482.72    104.04 o 
  -2   8   8      132.20      155.22     71.58 o 
  -1   8   8     1317.91     1330.22    156.89 o 
  -6   9   8      350.93      342.27     67.74 o 
  -5   9   8       88.41       51.93     55.45 o 
  -2 -12   9      108.13      184.52     76.03 o 
  -1 -12   9     1020.79     1251.22    145.39 o 
   0 -12   9      451.35      704.15    124.25 o 
   1 -12   9      143.82       88.09     57.12 o 
   2 -12   9      257.02      300.98     84.75 o 
   3 -12   9     1298.64     1390.68    152.44 o 
   4 -12   9     1162.14     1228.41    146.32 o 
  -4 -11   9     1174.73     1301.85    152.44 o 
  -3 -11   9      202.28      301.35     88.46 o 
  -2 -11   9      319.29      359.96     92.72 o 
  -1 -11   9     1478.47     1630.47    157.63 o 
   0 -11   9     1264.68     1253.26    138.34 o 
   1 -11   9      219.54      267.97     78.63 o 
   2 -11   9      410.20      455.46     99.03 o 
   3 -11   9      473.29      497.74    104.96 o 
   4 -11   9     2577.55     2687.15    205.66 o 
   5 -11   9       70.65      102.00     62.68 o 
   6 -11   9      602.11      654.26    123.51 o 
  -5 -10   9       34.54       30.75     33.90 o 
  -4 -10   9      216.02      261.11     83.82 o 
  -3 -10   9      647.22      617.73    109.04 o 
  -2 -10   9       12.68       34.86     39.69 o 
  -1 -10   9     1228.60     1330.22    136.68 o 
   0 -10   9     2091.18     1955.00    163.01 o 
   1 -10   9     2783.70     2843.49    196.02 o 
   2 -10   9      757.07      688.02    111.27 o 
   3 -10   9     1986.86     1947.95    168.02 o 
   4 -10   9      747.98      869.20    127.59 o 
   5 -10   9      860.08     1094.89    132.41 o 
   6 -10   9      353.44      480.87    109.23 o 
  -6  -9   9      512.07      691.07     81.37 o 
  -5  -9   9      197.08      226.36     53.29 o 
  -4  -9   9      311.34      342.53     57.60 o 
  -3  -9   9     1311.50     1399.21    134.45 o 
  -2  -9   9      522.27      575.63     95.32 o 
  -1  -9   9     1864.48     1903.08    152.62 o 
   0  -9   9      768.54      694.88    102.74 o 
   1  -9   9     1696.23     1586.89    140.20 o 
   2  -9   9      592.09      515.36     95.51 o 
   3  -9   9     1145.64     1190.40    129.81 o 
   4  -9   9     1257.70     1273.48    135.01 o 
   5  -9   9     2303.68     2487.42    189.90 o 
   6  -9   9      434.79      389.26     95.14 o 
   7  -9   9     2432.77     2642.46    208.44 o 
  -7  -8   9      934.58     1022.38    137.42 o 
  -6  -8   9      983.40     1269.97    132.69 o 
  -5  -8   9      183.95      167.01     45.96 o 
  -4  -8   9     1562.36     1682.65     99.04 o 
  -3  -8   9     2004.38     1919.14     99.84 o 
  -2  -8   9     1850.17     2117.27    153.37 o 
  -1  -8   9       36.74       41.17     37.65 o 
   0  -8   9     4243.64     3935.04    207.70 o 
   1  -8   9     1702.58     1686.47    139.27 o 
   2  -8   9      891.89      758.49    104.59 o 
   3  -8   9       53.11       42.47     42.65 o 
   4  -8   9     4384.05     4216.73    233.48 o 
   5  -8   9      942.17      964.15    120.36 o 
   6  -8   9     1563.11     1609.70    155.04 o 
   7  -8   9      202.41      207.15     71.03 o 
  -8  -7   9        8.97       15.39     46.55 o 
  -7  -7   9     1903.44     1978.18    168.57 o 
  -6  -7   9     1775.82     1889.76    107.82 o 
  -5  -7   9      314.11      369.90     55.59 o 
  -4  -7   9     1513.18     1533.13     89.64 o 
  -3  -7   9     6460.34     6070.09    166.34 o 
  -2  -7   9     2069.90     2063.18     94.19 o 
  -1  -7   9     1320.64     1218.03    111.08 o 
   0  -7   9     3319.31     3169.88    177.66 o 
   1  -7   9     7513.12     7018.68    267.97 o 
   2  -7   9     1275.84     1177.97    115.72 o 
   3  -7   9        0.85       -9.64     24.11 o 
   4  -7   9     2707.40     2490.02    176.36 o 
   5  -7   9     2973.49     2809.18    195.46 o 
   6  -7   9      209.20      258.89     78.07 o 
   7  -7   9      219.10      192.87     68.43 o 
  -9  -6   9      852.67      939.11    139.64 o 
  -8  -6   9     1128.13     1321.88    142.05 o 
  -7  -6   9     1107.40     1162.39    129.63 o 
  -6  -6   9     3304.99     3280.40    197.50 o 
  -5  -6   9      366.65      385.53     52.97 o 
  -4  -6   9      481.02      484.90     55.33 o 
  -3  -6   9     4388.44     4308.01    213.92 o 
  -2  -6   9     4901.58     4634.99    152.81 o 
  -1  -6   9      646.61      677.85     53.31 o 
   0  -6   9        0.17       24.11     27.63 o 
   1  -6   9     9641.00     9237.76    297.65 o 
   2  -6   9     4182.43     3948.20    201.21 o 
   3  -6   9      216.90      162.64     55.45 o 
   4  -6   9        2.89       34.31     40.98 o 
   5  -6   9     3601.83     3817.83    223.65 o 
   6  -6   9       19.24       52.67     41.17 o 
   7  -6   9       10.91       15.58     35.61 o 
 -10  -5   9     1743.56     1677.38    172.84 o 
  -9  -5   9      821.64      783.34    122.95 o 
  -8  -5   9      859.67      836.00    122.40 o 
  -7  -5   9        3.60       -7.60     33.75 o 
  -6  -5   9     7602.96     7149.61    281.51 o 
  -5  -5   9      822.68      829.08     80.95 o 
  -4  -5   9     1282.13     1256.24     73.44 o 
  -3  -5   9        8.61       21.35     20.99 o 
  -2  -5   9     9020.25     9228.83    183.87 o 
  -1  -5   9      534.31      592.83     50.31 o 
   0  -5   9      139.72      148.00     30.05 o 
   1  -5   9     1163.79     1256.85     72.14 o 
   2  -5   9     4948.17     4904.01    219.20 o 
   3  -5   9      419.45      341.97     73.25 o 
   4  -5   9     1299.32     1235.83    123.88 o 
   5  -5   9      104.62      141.13     59.53 o 
   6  -5   9     3095.14     3053.60    208.26 o 
   7  -5   9       28.09       20.77     46.73 o 
 -10  -4   9      396.80      391.67     97.36 o 
  -9  -4   9     1835.82     1611.18    154.66 o 
  -8  -4   9      360.16      297.09     83.08 o 
  -7  -4   9      179.23      145.58     58.42 o 
  -6  -4   9     2672.32     2551.96    165.42 o 
  -5  -4   9     8393.73     8514.20    792.89 o 
  -4  -4   9        1.83       12.66     18.25 o 
  -3  -4   9       13.91       25.85     19.22 o 
  -2  -4   9     3633.65     3663.65    112.64 o 
  -1  -4   9     4693.49     4590.04    125.11 o 
   0  -4   9      409.62      385.57     42.86 o 
   1  -4   9       17.98       27.70     19.19 o 
   2  -4   9     5584.34     5909.64    250.82 o 
   3  -4   9     3922.79     3893.87    203.07 o 
   4  -4   9      469.82      478.83     88.46 o 
   5  -4   9       33.86       39.13     40.43 o 
   6  -4   9     1855.09     2079.99    173.39 o 
   7  -4   9      988.73     1009.40    140.20 o 
 -11  -3   9       79.34      102.37     60.27 o 
 -10  -3   9      225.99      225.32     75.85 o 
  -9  -3   9     1282.16     1128.27    127.03 o 
  -8  -3   9     4542.50     4223.41    231.07 o 
  -7  -3   9       67.77       75.11     44.88 o 
  -6  -3   9      150.70      151.70     53.97 o 
  -5  -3   9     8763.72     8354.28    277.06 o 
  -4  -3   9     1693.85     1606.45     74.90 o 
  -3  -3   9     1875.02     1797.15     78.15 o 
  -2  -3   9      692.36      746.08     52.91 o 
  -1  -3   9     9897.56    10221.35    187.86 o 
   0  -3   9      407.85      346.23     69.54 o 
   1  -3   9     1974.30     1957.04     86.76 o 
   2  -3   9     1048.94     1079.56     68.78 o 
   3  -3   9     3714.21     3709.16    199.17 o 
   4  -3   9       53.04       68.06     43.40 o 
   5  -3   9     1513.89     1691.85    153.18 o 
   6  -3   9      181.24      218.27     74.74 o 
   7  -3   9     2105.77     2200.54    188.42 o 
 -11  -2   9     1159.64     1128.64    139.09 o 
 -10  -2   9        1.62       19.29     37.09 o 
  -9  -2   9       59.86       35.42     37.09 o 
  -8  -2   9     7257.49     6387.23    276.50 o 
  -7  -2   9     4012.05     3599.75    199.36 o 
  -6  -2   9     2873.36     2498.37    158.93 o 
  -5  -2   9      993.87      940.60     96.06 o 
  -4  -2   9     6840.81     6830.94    144.21 o 
  -3  -2   9     1140.16     1130.79     62.55 o 
  -2  -2   9     2901.63     2939.42    238.39 o 
  -1  -2   9      591.96      566.43     49.74 o 
   0  -2   9    11417.97    11910.74    211.63 o 
   1  -2   9     1457.92     1425.77     77.78 o 
   2  -2   9      951.69      954.37     68.48 o 
   3  -2   9      975.08      855.08     67.55 o 
   4  -2   9     2795.46     2826.05    122.03 o 
   5  -2   9     3025.15     3154.67    208.07 o 
   6  -2   9     1095.33     1139.58    135.01 o 
   7  -2   9      450.13      406.32    102.55 o 
 -11  -1   9     2655.63     2636.71    206.22 o 
 -10  -1   9      150.95      134.45     57.30 o 
  -9  -1   9      816.00      681.90    107.00 o 
  -8  -1   9      406.35      363.72     53.09 o 
  -7  -1   9     5956.42     6383.71    708.88 o 
  -6  -1   9     1362.97     1176.67    111.45 o 
  -5  -1   9       16.23       23.74     28.19 o 
  -4  -1   9     1127.94     1118.12     60.38 o 
  -3  -1   9     7009.53     7327.69    286.33 o 
  -2  -1   9     1627.25     1560.13     93.28 o 
  -1  -1   9     1299.89     1414.06     73.61 o 
   0  -1   9     4182.11     4420.76    132.56 o 
   1  -1   9     4113.07     3917.46    331.68 o 
   2  -1   9     2311.85     2334.76    106.94 o 
   3  -1   9      530.36      574.95     63.45 o 
   4  -1   9     2243.80     2165.82    113.66 o 
   5  -1   9      536.08      573.42     70.71 o 
   6  -1   9     1158.69     1182.42    142.42 o 
 -11   0   9      963.05     1068.93    143.17 o 
 -10   0   9      857.63      841.94    121.65 o 
  -9   0   9     1147.91     1139.75     95.69 o 
  -8   0   9       62.92       74.33     30.97 o 
  -7   0   9     3211.18     3374.22    327.97 o 
  -6   0   9     2339.47     2365.40    231.90 o 
  -5   0   9     5066.94     4794.22    210.48 o 
  -4   0   9     1771.07     1628.61    121.84 o 
  -3   0   9     4180.41     4022.99    147.43 o 
  -2   0   9      915.76     1044.57     81.78 o 
  -1   0   9    11996.69    12830.44    609.76 o 
   0   0   9      727.74      664.83     87.72 o 
   1   0   9     6113.16     5750.95    231.25 o 
   2   0   9     1025.37      994.75    105.52 o 
   3   0   9     6420.31     6915.57    273.17 o 
   4   0   9      800.81      712.12    106.45 o 
   5   0   9      370.60      434.14     93.47 o 
   6   0   9      396.55      443.78     94.39 o 
 -11   1   9      464.33      515.73    106.63 o 
 -10   1   9     1992.94     2214.91    208.72 o 
  -9   1   9       47.64       74.31     34.25 o 
  -8   1   9     1097.21     1106.02     82.71 o 
  -7   1   9      989.74      966.93     73.96 o 
  -6   1   9     3559.47     3429.37    199.82 o 
  -5   1   9      600.74      545.96     82.71 o 
  -4   1   9     7348.22     7325.78    260.18 o 
  -3   1   9      233.33      215.56     35.57 o 
  -2   1   9     2552.55     2485.94    151.70 o 
  -1   1   9     2747.44     2537.50    155.22 o 
   0   1   9     6630.03     6681.91    255.55 o 
   1   1   9       37.16       14.28     32.64 o 
   2   1   9       44.07       22.07     38.76 o 
   3   1   9     1718.17     1744.70    147.80 o 
   4   1   9     2751.93     2598.69    188.05 o 
   5   1   9       12.59       28.00     47.10 o 
 -11   2   9     1445.84     1483.54    104.30 o 
 -10   2   9      389.78      336.95     60.10 o 
  -9   2   9     2955.75     3060.99    270.57 o 
  -8   2   9      432.56      480.19     63.70 o 
  -7   2   9     4345.04     4268.59    377.57 o 
  -6   2   9     1456.20     1413.24     87.22 o 
  -5   2   9     1246.57     1022.01    103.48 o 
  -4   2   9     6361.29     6074.75    243.87 o 
  -3   2   9     4907.27     4822.60    217.90 o 
  -2   2   9       56.22       67.69     40.98 o 
  -1   2   9       10.08      -10.76     28.00 o 
   0   2   9     7487.97     7471.18    284.66 o 
   1   2   9      597.53      646.10    100.14 o 
   2   2   9       14.55       18.92     40.24 o 
   3   2   9        3.65       25.04     38.57 o 
   4   2   9     3502.66     3627.38    228.47 o 
   5   2   9       30.64       55.08     52.67 o 
 -11   3   9     2418.15     2591.03    139.27 o 
 -10   3   9      101.60      129.31     42.77 o 
  -9   3   9      147.92      169.39     45.55 o 
  -8   3   9        0.86        1.33     23.55 o 
  -7   3   9     1185.82     1091.59     81.80 o 
  -6   3   9      458.48      419.40     59.73 o 
  -5   3   9      467.57      451.21     59.71 o 
  -4   3   9      381.98      364.41     76.22 o 
  -3   3   9     4971.68     4543.50    219.39 o 
  -2   3   9     2606.09     2525.07    167.27 o 
  -1   3   9      785.90      775.55    107.00 o 
   0   3   9     1218.51     1116.59    121.10 o 
   1   3   9     7394.10     7155.36    302.28 o 
   2   3   9      582.80      504.24    100.33 o 
   3   3   9        6.97       32.45     42.10 o 
   4   3   9      853.75      810.23    130.00 o 
 -11   4   9      199.10      241.77     55.93 o 
 -10   4   9     2141.36     2394.44    324.44 o 
  -9   4   9      123.59      125.62     43.49 o 
  -8   4   9      159.51      174.90     45.34 o 
  -7   4   9      425.35      407.10     61.92 o 
  -6   4   9     6789.45     6854.69    244.05 o 
  -5   4   9       20.94        3.46     21.47 o 
  -4   4   9      290.40      314.89     74.74 o 
  -3   4   9     4251.74     4139.03    219.02 o 
  -2   4   9     2845.91     2585.16    176.36 o 
  -1   4   9       34.42       46.55     42.84 o 
   0   4   9      745.02      673.18    110.34 o 
   1   4   9     2680.50     2699.02    195.46 o 
   2   4   9     1688.18     1652.35    158.93 o 
   3   4   9       10.68       84.94     54.15 o 
 -11   5   9        2.27       30.71     37.56 o 
 -10   5   9     1751.82     1845.55    117.99 o 
  -9   5   9     2093.26     2075.26    122.20 o 
  -8   5   9       66.82       85.93     37.92 o 
  -7   5   9      126.43      144.51     43.99 o 
  -6   5   9     4529.85     4579.74    178.96 o 
  -5   5   9     1405.54     1210.80    123.88 o 
  -4   5   9      208.46      259.63     73.07 o 
  -3   5   9     1645.65     1431.66    137.23 o 
  -2   5   9     2982.90     2966.81    199.54 o 
  -1   5   9     1194.20      992.52    120.17 o 
   0   5   9     1636.54     1427.21    145.95 o 
   1   5   9      546.37      584.35    112.57 o 
   2   5   9     1194.26     1082.28    147.99 o 
 -10   6   9      464.22      425.37     71.64 o 
  -9   6   9     3544.57     3840.47    269.74 o 
  -8   6   9      326.57      287.41     58.37 o 
  -7   6   9      211.03      215.14     52.51 o 
  -6   6   9      929.60      930.56     86.45 o 
  -5   6   9     3465.05     3385.37    212.34 o 
  -4   6   9      205.54      143.35     60.83 o 
  -3   6   9      135.80      118.50     57.67 o 
  -2   6   9      964.25      984.55    121.47 o 
  -1   6   9     3691.42     3485.70    230.51 o 
   0   6   9       65.65       20.96     39.13 o 
   1   6   9      540.74      456.76    110.90 o 
  -9   7   9     1208.10     1319.91    104.97 o 
  -8   7   9     1775.61     1785.54    117.68 o 
  -7   7   9       15.72       34.36     32.95 o 
  -6   7   9      587.51      530.81    127.22 o 
  -5   7   9     2045.40     2093.90    176.18 o 
  -4   7   9     1114.34     1056.13    127.22 o 
  -3   7   9        1.46       25.59     39.69 o 
  -2   7   9      208.79      169.13     70.47 o 
  -1   7   9     2076.55     2169.75    191.94 o 
  -7   8   9      474.44      450.85     74.58 o 
  -6   8   9      123.03      144.61     52.25 o 
  -5   8   9      796.78      862.15    133.52 o 
  -4   8   9     1430.66     1743.03    170.06 o 
  -1 -12  10     1460.17     1428.33    158.37 o 
   0 -12  10      127.94       81.23     56.38 o 
   1 -12  10      726.45      934.11    140.01 o 
   2 -12  10      974.16     1040.92    145.39 o 
   3 -12  10      555.08      738.09    129.81 o 
  -4 -11  10      524.16      602.15    119.06 o 
  -3 -11  10       34.29       56.93     55.08 o 
  -2 -11  10      878.59     1092.48    133.15 o 
  -1 -11  10      685.37      753.11    121.47 o 
   0 -11  10     1022.46     1217.29    139.09 o 
   1 -11  10        3.02      -27.63     33.57 o 
   2 -11  10     1953.95     1957.23    174.32 o 
   3 -11  10     1966.08     1767.70    169.69 o 
   4 -11  10      813.68      881.44    135.75 o 
   5 -11  10      494.75      501.82    113.49 o 
  -5 -10  10      648.62      863.82    129.81 o 
  -4 -10  10     1221.06     1358.60    143.17 o 
  -3 -10  10     1608.81     1694.45    155.78 o 
  -2 -10  10      316.75      385.55     89.76 o 
  -1 -10  10     2485.10     2475.93    185.63 o 
   0 -10  10     2559.47     2349.27    180.81 o 
   1 -10  10       17.68       15.39     35.61 o 
   2 -10  10     2062.88     1971.14    168.57 o 
   3 -10  10     2636.55     2753.91    201.95 o 
   4 -10  10      600.03      633.31    114.61 o 
   5 -10  10        3.00      -17.80     37.46 o 
   6 -10  10     1718.61     1724.86    175.62 o 
  -6  -9  10      269.02      332.73     62.67 o 
  -5  -9  10     1147.30     1328.77     98.21 o 
  -4  -9  10     1081.24     1233.48     90.10 o 
  -3  -9  10      474.40      562.84    100.70 o 
  -2  -9  10       11.41       24.85     37.65 o 
  -1  -9  10     1859.71     2026.96    160.60 o 
   0  -9  10     2168.40     2181.99    167.09 o 
   1  -9  10      148.14      129.81     56.01 o 
   2  -9  10      686.27      631.08    107.75 o 
   3  -9  10     3364.11     3053.79    206.03 o 
   4  -9  10       48.24       74.36     53.22 o 
   5  -9  10        2.53      -28.37     33.57 o 
   6  -9  10      454.06      547.63    113.68 o 
  -7  -8  10      867.59      768.13    124.44 o 
  -6  -8  10     1149.23     1263.27    142.98 o 
  -5  -8  10      296.77      366.83     59.23 o 
  -4  -8  10     2586.30     2835.00    168.67 o 
  -3  -8  10      336.10      324.89     51.26 o 
  -2  -8  10        0.96       -3.15     29.49 o 
  -1  -8  10     1609.42     1509.55    132.23 o 
   0  -8  10     3117.55     3052.67    188.42 o 
   1  -8  10      409.66      311.92     78.44 o 
   2  -8  10       97.58       62.31     42.28 o 
   3  -8  10     1071.62     1054.28    120.73 o 
   4  -8  10     2017.70     1901.59    164.31 o 
   5  -8  10       27.25       81.60     49.89 o 
   6  -8  10      146.60      104.41     55.45 o 
  -8  -7  10      623.70      796.69    129.07 o 
  -7  -7  10     2682.58     2622.99    193.05 o 
  -6  -7  10      625.26      609.38    104.59 o 
  -5  -7  10       19.17       32.58     27.19 o 
  -4  -7  10     3014.39     3231.55    201.86 o 
  -3  -7  10     2471.82     2288.93    105.71 o 
  -2  -7  10      143.27      177.10     39.39 o 
  -1  -7  10      575.62      536.69     87.16 o 
   0  -7  10     9310.78     9389.27    315.63 o 
   1  -7  10     1033.83      885.52    103.11 o 
   2  -7  10      191.72      224.76     67.69 o 
   3  -7  10        4.50        0.74     30.78 o 
   4  -7  10     4659.76     4987.09    258.52 o 
   5  -7  10      830.41      797.43    120.73 o 
   6  -7  10      247.98      294.31     82.90 o 
   7  -7  10      161.94      195.28     77.70 o 
  -9  -6  10      352.86      423.94    104.59 o 
  -8  -6  10      340.39      390.93     95.88 o 
  -7  -6  10     1207.48     1256.23    134.82 o 
  -6  -6  10     1640.26     1562.78    142.24 o 
  -5  -6  10      779.94      894.65     90.41 o 
  -4  -6  10      103.64       90.33     33.50 o 
  -3  -6  10     6376.62     5938.87    310.35 o 
  -2  -6  10     1052.84      987.60     67.99 o 
  -1  -6  10       97.40      114.26     31.07 o 
   0  -6  10     3292.42     3160.97    177.10 o 
   1  -6  10    14891.89    14616.52    392.41 o 
   2  -6  10        5.98       41.73     36.72 o 
   3  -6  10     3615.51     3473.27    204.74 o 
   4  -6  10     3289.47     3254.81    206.59 o 
   5  -6  10     2074.24     2080.55    171.91 o 
   6  -6  10      481.22      475.68    103.11 o 
   7  -6  10      155.20      158.93     68.06 o 
  -9  -5  10      907.39      872.17    132.78 o 
  -8  -5  10        9.73       17.25     39.32 o 
  -7  -5  10      105.77      132.23     61.57 o 
  -6  -5  10     3890.22     3719.18    207.33 o 
  -5  -5  10        3.04        2.28     24.16 o 
  -4  -5  10      754.16      723.26     62.32 o 
  -3  -5  10     2195.07     2345.19     99.24 o 
  -2  -5  10     4840.21     4804.36    138.52 o 
  -1  -5  10     1420.88     1461.64     78.10 o 
   0  -5  10       35.16       34.06     23.60 o 
   1  -5  10     1604.44     1538.11    126.11 o 
   2  -5  10     1328.51     1068.19    110.90 o 
   3  -5  10      559.08      567.29     95.51 o 
   4  -5  10       28.45       32.08     38.39 o 
   5  -5  10     4555.35     4767.52    258.70 o 
   6  -5  10     1330.38     1438.71    149.47 o 
   7  -5  10      682.51      729.56    130.37 o 
 -10  -4  10      997.53     1106.39    149.47 o 
  -9  -4  10     1916.89     1880.27    168.02 o 
  -8  -4  10        2.62       -1.30     38.02 o 
  -7  -4  10        9.12        2.97     32.08 o 
  -6  -4  10     1826.97     1661.62    138.53 o 
  -5  -4  10      806.49      742.17     91.98 o 
  -4  -4  10     2862.40     2787.65    285.50 o 
  -3  -4  10      482.40      455.55     49.67 o 
  -2  -4  10     2575.68     2523.39    113.68 o 
  -1  -4  10     2863.44     2798.52    104.96 o 
   0  -4  10     4062.22     3889.03    405.85 o 
   1  -4  10      763.64      803.56     64.26 o 
   2  -4  10     1972.70     2108.00    150.96 o 
   3  -4  10      314.77      349.01     80.30 o 
   4  -4  10     1291.51     1215.62    129.26 o 
   5  -4  10      234.85      174.69     66.21 o 
   6  -4  10     2025.95     2059.22    181.00 o 
   7  -4  10        1.86       22.81     53.22 o 
 -10  -3  10      205.46      186.01     71.95 o 
  -9  -3  10     1540.59     1569.08    152.62 o 
  -8  -3  10      142.54      144.09     62.50 o 
  -7  -3  10     1015.82      879.95    107.56 o 
  -6  -3  10       39.53       61.75     43.40 o 
  -5  -3  10     3555.22     3233.67    179.14 o 
  -4  -3  10       90.69       65.43     25.34 o 
  -3  -3  10     8616.00     8630.63    178.33 o 
  -2  -3  10       99.90      104.79     30.18 o 
  -1  -3  10     7275.34     7292.45    168.43 o 
   0  -3  10     1384.76     1457.20     79.56 o 
   1  -3  10     7276.26     7549.42    288.19 o 
   2  -3  10     3073.51     2989.89    118.85 o 
   3  -3  10     5531.94     5464.62    253.88 o 
   4  -3  10     2914.95     2782.84    192.68 o 
   5  -3  10     3055.52     2858.69    205.11 o 
   6  -3  10       86.34       99.40     57.49 o 
 -11  -2  10      142.29      187.67     75.11 o 
 -10  -2  10       60.87       78.63     49.89 o 
  -9  -2  10      684.01      709.53    112.94 o 
  -8  -2  10     2535.86     2362.80    174.51 o 
  -7  -2  10      840.84      874.39    106.45 o 
  -6  -2  10     1907.08     1797.18    141.13 o 
  -5  -2  10      387.46      379.80     75.48 o 
  -4  -2  10     1665.67     1590.78    123.14 o 
  -3  -2  10     2652.42     2572.40     96.66 o 
  -2  -2  10     1587.40     1587.52     79.16 o 
  -1  -2  10     1472.58     1506.69     80.06 o 
   0  -2  10     3328.14     3392.15    121.36 o 
   1  -2  10    12314.78    12509.63    328.80 o 
   2  -2  10     6168.01     5879.37    466.03 o 
   3  -2  10      522.12      551.44     63.55 o 
   4  -2  10      462.31      551.52    101.81 o 
   5  -2  10     5798.44     5722.21    291.71 o 
   6  -2  10      114.22      129.81     65.28 o 
 -11  -1  10      642.35      858.07    134.26 o 
 -10  -1  10     1334.76     1343.76    142.42 o 
  -9  -1  10       89.68       49.33     42.84 o 
  -8  -1  10      382.58      385.43     67.23 o 
  -7  -1  10     1002.97     1052.98    114.42 o 
  -6  -1  10     2700.62     2629.29    168.57 o 
  -5  -1  10     2460.47     2226.31    149.84 o 
  -4  -1  10     1953.95     1968.91    138.16 o 
  -3  -1  10      251.42      323.32     41.05 o 
  -2  -1  10     8743.76     8898.04    842.22 o 
  -1  -1  10     2845.54     2864.85    308.49 o 
   0  -1  10     3736.38     3404.40    211.78 o 
   1  -1  10     1046.20     1024.48     73.89 o 
   2  -1  10     8204.72     8437.16    331.40 o 
   3  -1  10       70.93       80.32     36.57 o 
   4  -1  10     1058.70      914.91     96.80 o 
   5  -1  10      254.75      262.22     85.31 o 
   6  -1  10     2445.70     2344.26    203.25 o 
 -11   0  10      781.61      736.79    125.18 o 
 -10   0  10      258.38      259.63     81.78 o 
  -9   0  10     3009.26     3092.82    222.82 o 
  -8   0  10      428.18      389.31     78.26 o 
  -7   0  10       69.96       63.73     28.56 o 
  -6   0  10      231.32      189.90     62.68 o 
  -5   0  10     3870.31     3741.61    195.83 o 
  -4   0  10      319.14      344.38     72.14 o 
  -3   0  10      491.35      485.08     49.67 o 
  -2   0  10     1511.42     1384.24    115.16 o 
  -1   0  10     9502.92     9966.26    508.32 o 
   0   0  10     1602.29     1546.87    128.24 o 
   1   0  10      949.09      855.48     99.96 o 
   2   0  10     1024.35      866.97    104.96 o 
   3   0  10     5449.52     5525.08    258.33 o 
   4   0  10        4.33       10.01     43.02 o 
   5   0  10       42.91      113.12     58.42 o 
 -11   1  10       50.09       77.89     56.19 o 
 -10   1  10      876.18      913.58     89.08 o 
  -9   1  10      567.66      557.67     78.17 o 
  -8   1  10     4746.72     4949.66    480.50 o 
  -7   1  10       50.59       42.96     26.69 o 
  -6   1  10     1213.97     1176.12    116.09 o 
  -5   1  10     6840.92     6240.72    256.85 o 
  -4   1  10     4495.45     4288.69    210.67 o 
  -3   1  10       24.09       27.45     33.75 o 
  -2   1  10       83.55      112.98     31.69 o 
  -1   1  10     5943.13     5659.16    244.61 o 
   0   1  10     7315.99     6941.16    276.69 o 
   1   1  10        0.69      -19.29     28.00 o 
   2   1  10        7.45       13.17     39.69 o 
   3   1  10     3946.79     3812.83    225.32 o 
   4   1  10      828.96      870.68    125.18 o 
 -11   2  10     1014.69     1203.10    124.07 o 
 -10   2  10      288.09      311.08     60.77 o 
  -9   2  10      734.26      882.83     86.07 o 
  -8   2  10     3762.93     3664.47    306.36 o 
  -7   2  10     2269.16     2291.84    235.52 o 
  -6   2  10      958.81      913.89    104.41 o 
  -5   2  10      675.44      604.19     94.95 o 
  -4   2  10     9178.14     8765.79    309.88 o 
  -3   2  10      268.41      298.02     74.92 o 
  -2   2  10      407.91      433.39     86.05 o 
  -1   2  10       17.45       36.35     39.69 o 
   0   2  10     9284.99     9130.20    332.14 o 
   1   2  10      198.33      177.85     66.21 o 
   2   2  10      436.32      459.91     96.80 o 
   3   2  10      490.42      525.38    104.04 o 
   4   2  10     1690.09     1632.88    161.71 o 
 -11   3  10     3020.55     3199.38    182.20 o 
 -10   3  10      179.83      173.31     49.00 o 
  -9   3  10       72.39       66.62     36.09 o 
  -8   3  10      754.74      669.54     77.50 o 
  -7   3  10     3252.62     3189.51    300.24 o 
  -6   3  10      212.03      205.85     63.79 o 
  -5   3  10      325.83      277.80     73.81 o 
  -4   3  10      999.42      848.06    112.20 o 
  -3   3  10     4773.27     4777.90    237.93 o 
  -2   3  10      174.98      177.47     63.42 o 
  -1   3  10       59.67       88.83     53.78 o 
   0   3  10     2459.96     2573.66    187.30 o 
   1   3  10     2553.95     2395.63    184.34 o 
   2   3  10        1.43       21.51     43.58 o 
   3   3  10      570.24      616.25    118.50 o 
 -11   4  10      649.99      691.01     88.24 o 
 -10   4  10     1814.00     1832.57    195.18 o 
  -9   4  10       42.00       57.05     33.37 o 
  -8   4  10      105.10      105.03     40.30 o 
  -7   4  10     2250.72     2349.49    177.01 o 
  -6   4  10      900.31      904.62    111.27 o 
  -5   4  10     1193.23     1294.99    131.85 o 
  -4   4  10     1433.57     1247.89    128.15 o 
  -3   4  10     1151.22     1221.37    128.89 o 
  -2   4  10      211.98      127.59     56.93 o 
  -1   4  10      298.57      311.74     83.27 o 
   0   4  10      203.77      261.48     80.11 o 
   1   4  10     1362.05     1315.94    142.80 o 
   2   4  10      269.85      284.29     85.49 o 
 -10   5  10     1677.80     1942.79    126.71 o 
  -9   5  10       98.62      112.51     40.82 o 
  -8   5  10      521.13      449.38     70.87 o 
  -7   5  10       44.50       45.74     28.80 o 
  -6   5  10     1734.25     1759.35    156.70 o 
  -5   5  10       95.43      135.38     59.90 o 
  -4   5  10     2323.48     2156.21    173.58 o 
  -3   5  10      741.21      842.68    122.21 o 
  -2   5  10      729.71      677.26    115.16 o 
  -1   5  10        2.80       -0.74     35.24 o 
   0   5  10      815.51      827.10    130.37 o 
   1   5  10     1516.62     1479.88    160.41 o 
  -9   6  10     1765.10     2062.58    130.13 o 
  -8   6  10        8.30       40.40     31.73 o 
  -7   6  10     1392.75     1273.44     99.95 o 
  -6   6  10      501.88      554.68    108.30 o 
  -5   6  10     1244.82     1436.86    145.39 o 
  -4   6  10     1037.26     1032.76    137.79 o 
  -3   6  10     1702.25     1625.27    161.15 o 
  -2   6  10      590.14      718.61    124.25 o 
  -1   6  10      243.78      190.64     72.88 o 
  -8   7  10      149.36      197.56     54.01 o 
  -7   7  10      912.22     1027.00    102.63 o 
  -6   7  10      461.18      342.89     96.25 o 
  -5   7  10      694.80      921.68    137.05 o 
  -4   7  10       40.46       30.78     47.29 o 
  -3   7  10      961.17      727.89    128.89 o 
   0 -12  11       51.23       64.17     56.38 o 
   1 -12  11     1262.94     1385.67    156.15 o 
  -3 -11  11      611.92      685.60    123.51 o 
  -2 -11  11     1102.19     1375.29    151.51 o 
  -1 -11  11     1135.06     1258.27    144.84 o 
   0 -11  11      406.87      397.23    100.88 o 
   1 -11  11     1657.26     1784.76    170.06 o 
   2 -11  11     1597.45     1885.09    177.47 o 
   3 -11  11       50.41       62.31     51.37 o 
   4 -11  11      193.56      182.30     74.18 o 
  -5 -10  11      637.83      897.76    132.23 o 
  -4 -10  11      723.00      879.21    127.03 o 
  -3 -10  11       23.10       24.48     46.55 o 
  -2 -10  11     2693.74     2872.60    202.70 o 
  -1 -10  11     1432.87     1623.42    154.29 o 
   0 -10  11      548.83      561.54    106.26 o 
   1 -10  11      738.61      672.99    115.35 o 
   2 -10  11     3379.27     3206.97    218.64 o 
   3 -10  11      117.30      126.29     63.24 o 
   4 -10  11       31.74       40.61     45.06 o 
   5 -10  11      804.65      777.22    136.49 o 
  -6  -9  11       40.93       30.60     45.62 o 
  -5  -9  11      267.19      362.07     63.20 o 
  -4  -9  11      725.24      776.10    116.09 o 
  -3  -9  11      192.40      203.99     68.99 o 
  -2  -9  11      504.80      596.40    103.48 o 
  -1  -9  11     2632.83     2765.97    191.20 o 
   0  -9  11      238.83      198.99     71.77 o 
   1  -9  11       91.25       76.59     51.00 o 
   2  -9  11     1436.58     1411.27    143.91 o 
   3  -9  11     1863.15     1738.95    161.53 o 
   4  -9  11        5.43       31.90     45.06 o 
   5  -9  11      589.17      615.13    119.06 o 
  -7  -8  11       45.43       27.08     46.55 o 
  -6  -8  11      255.39      266.49     80.48 o 
  -5  -8  11     1747.91     1880.78    179.14 o 
  -4  -8  11     3300.09     3533.93    172.93 o 
  -3  -8  11      231.07      301.17     75.11 o 
  -2  -8  11      141.27      186.93     61.01 o 
  -1  -8  11     1823.13     1840.58    150.58 o 
   0  -8  11     1852.25     1823.33    150.58 o 
   1  -8  11      412.35      412.44     89.57 o 
   2  -8  11     1568.84     1363.98    137.97 o 
   3  -8  11     2465.07     2557.52    189.90 o 
   4  -8  11       14.36       39.32     43.95 o 
   5  -8  11      297.92      303.39     87.53 o 
   6  -8  11      302.96      369.04    101.63 o 
  -8  -7  11     1453.75     1780.12    169.50 o 
  -7  -7  11      525.52      587.32    109.79 o 
  -6  -7  11      505.68      603.82    106.08 o 
  -5  -7  11     1779.45     1807.79    104.57 o 
  -4  -7  11     5501.72     5846.46    483.84 o 
  -3  -7  11      379.97      413.50     55.15 o 
  -2  -7  11     2390.06     2269.71    157.08 o 
  -1  -7  11      312.92      296.72     74.55 o 
   0  -7  11     3685.83     3832.67    208.44 o 
   1  -7  11      417.41      369.78     83.64 o 
   2  -7  11     1861.07     1714.66    149.66 o 
   3  -7  11     1216.49     1143.29    127.59 o 
   4  -7  11     3829.51     3665.95    230.33 o 
   5  -7  11      592.45      629.23    116.09 o 
   6  -7  11     1105.85     1237.87    151.33 o 
  -9  -6  11       56.71       97.18     62.87 o 
  -8  -6  11     1037.01     1019.97    137.42 o 
  -7  -6  11     2340.69     2656.00    192.68 o 
  -6  -6  11      244.94      302.84     82.52 o 
  -5  -6  11      823.69      757.19    105.71 o 
  -4  -6  11      661.02      660.25     64.98 o 
  -3  -6  11     5977.88     6081.20    277.15 o 
  -2  -6  11        3.33        6.17     22.26 o 
  -1  -6  11     1941.23     1794.22    138.16 o 
   0  -6  11     7126.97     6860.49    270.94 o 
   1  -6  11     4746.07     4459.67    224.76 o 
   2  -6  11     2945.93     2987.21    190.83 o 
   3  -6  11     1013.75      844.72    118.69 o 
   4  -6  11     1901.03     1739.32    158.56 o 
   5  -6  11      867.90      978.98    135.56 o 
   6  -6  11     2595.49     2773.39    214.94 o 
  -9  -5  11      206.58      259.44     81.60 o 
  -8  -5  11      969.06     1004.21    134.82 o 
  -7  -5  11     1933.35     1827.60    159.49 o 
  -6  -5  11      949.84      935.59    111.83 o 
  -5  -5  11      280.34      307.29     75.29 o 
  -4  -5  11     1774.79     1750.70    109.79 o 
  -3  -5  11      790.27      745.07     63.33 o 
  -2  -5  11      526.38      492.17     59.81 o 
  -1  -5  11      373.34      388.07     49.83 o 
   0  -5  11      149.52      127.22     49.33 o 
   1  -5  11     6335.87     6206.97    260.93 o 
   2  -5  11     2882.94     2621.88    177.10 o 
   3  -5  11     4949.09     4805.35    249.24 o 
   4  -5  11      211.66      175.06     67.32 o 
   5  -5  11     1237.78     1209.68    139.83 o 
   6  -5  11       18.38       93.65     57.67 o 
 -10  -4  11     1020.40      879.77    139.83 o 
  -9  -4  11       51.71       60.46     48.03 o 
  -8  -4  11     2188.65     2060.52    171.73 o 
  -7  -4  11     1537.77     1364.90    136.12 o 
  -6  -4  11     2333.59     2230.02    164.31 o 
  -5  -4  11      737.22      658.16     96.62 o 
  -4  -4  11     2995.71     3062.19    321.38 o 
  -3  -4  11     1915.08     1880.35     92.11 o 
  -2  -4  11     3476.77     3474.61    168.11 o 
  -1  -4  11        1.26       -0.58     19.07 o 
   0  -4  11     2733.47     2678.92    110.23 o 
   1  -4  11      905.83      945.60     72.94 o 
   2  -4  11     2866.86     2839.41    183.41 o 
   3  -4  11      692.90      654.63    106.45 o 
   4  -4  11     3491.64     3410.77    220.50 o 
   5  -4  11        3.46        6.86     42.10 o 
   6  -4  11      247.16      223.28     84.19 o 
 -10  -3  11      320.86      212.34     78.44 o 
  -9  -3  11     1058.84     1082.65    130.19 o 
  -8  -3  11       44.28       25.04     41.17 o 
  -7  -3  11     5209.88     5059.79    252.02 o 
  -6  -3  11     1402.97     1278.85    125.55 o 
  -5  -3  11      599.29      644.62     95.69 o 
  -4  -3  11     3573.30     3471.60    186.19 o 
  -3  -3  11     3103.40     3021.20    172.37 o 
  -2  -3  11      128.74      155.97     36.80 o 
  -1  -3  11     3069.03     2983.99    115.37 o 
   0  -3  11     1361.16     1370.67     82.34 o 
   1  -3  11     3132.72     3299.21    127.82 o 
   2  -3  11      156.27      177.98     41.58 o 
   3  -3  11      614.84      599.00    104.59 o 
   4  -3  11     4943.51     4953.89    267.79 o 
   5  -3  11      905.79      983.06    139.83 o 
 -10  -2  11     1228.02     1079.68    144.46 o 
  -9  -2  11      517.51      456.02     98.66 o 
  -8  -2  11     1174.25     1147.56    128.15 o 
  -7  -2  11     3491.75     3305.63    203.44 o 
  -6  -2  11      103.08      132.97     56.38 o 
  -5  -2  11     1775.84     1749.15    139.09 o 
  -4  -2  11      266.80      258.33     66.76 o 
  -3  -2  11     7621.02     7720.79    272.98 o 
  -2  -2  11     1606.09     1674.81     87.37 o 
  -1  -2  11      466.71      451.96     54.54 o 
   0  -2  11      804.15      839.23     67.90 o 
   1  -2  11     6788.41     6730.62    254.06 o 
   2  -2  11      675.08      770.84     74.75 o 
   3  -2  11      363.47      318.30     56.32 o 
   4  -2  11     1381.08     1238.61    138.34 o 
   5  -2  11     3571.09     3649.08    244.79 o 
 -11  -1  11       57.97       56.75     57.86 o 
 -10  -1  11     2083.79     2072.20    179.89 o 
  -9  -1  11      204.65      164.12     62.68 o 
  -8  -1  11      447.40      392.78     90.13 o 
  -7  -1  11       22.93       32.45     39.32 o 
  -6  -1  11     2470.58     2602.03    174.32 o 
  -5  -1  11      128.59      120.73     51.37 o 
  -4  -1  11      648.08      618.47     93.65 o 
  -3  -1  11      241.17      185.82     59.16 o 
  -2  -1  11     6221.92     6468.53    221.70 o 
  -1  -1  11      294.73      259.32     46.37 o 
   0  -1  11      687.43      683.57     67.98 o 
   1  -1  11      285.90      313.33     53.37 o 
   2  -1  11     4103.22     4403.78    171.35 o 
   3  -1  11       35.60       76.51     36.83 o 
   4  -1  11      138.17      143.87     44.90 o 
   5  -1  11     1219.31     1275.70    153.74 o 
 -11   0  11        2.10       43.40     45.43 o 
 -10   0  11      591.26      550.04    112.01 o 
  -9   0  11     2242.35     2553.01    158.00 o 
  -8   0  11        5.23       40.98     42.28 o 
  -7   0  11      962.43      849.36    104.96 o 
  -6   0  11     5438.80     5176.62    246.83 o 
  -5   0  11     6735.17     6749.04    275.39 o 
  -4   0  11      149.39      133.15     56.01 o 
  -3   0  11       60.48       46.18     38.57 o 
  -2   0  11     2912.99     3086.58    356.15 o 
  -1   0  11     1300.10     1418.68    103.48 o 
   0   0  11      529.30      597.75     66.86 o 
   1   0  11      242.26      233.00     49.44 o 
   2   0  11     1933.54     1823.06    111.06 o 
   3   0  11     1266.85     1378.29    101.76 o 
   4   0  11      670.25      630.97     81.49 o 
 -11   1  11       61.49      105.33     58.60 o 
 -10   1  11        4.74        5.50     27.80 o 
  -9   1  11     3569.06     3717.87    293.66 o 
  -8   1  11     1114.81     1111.09     88.71 o 
  -7   1  11     1089.81     1147.93    123.88 o 
  -6   1  11      197.86      154.85     58.42 o 
  -5   1  11     7103.85     7090.26    288.37 o 
  -4   1  11     1617.29     1454.47    132.78 o 
  -3   1  11     2761.34     2723.32    177.85 o 
  -2   1  11      400.44      386.07     54.75 o 
  -1   1  11     2919.94     2892.18    258.89 o 
   0   1  11      236.33      206.03     69.17 o 
   1   1  11      804.08      774.06    114.24 o 
   2   1  11      613.04      608.64    107.93 o 
   3   1  11     2799.98     2685.30    197.32 o 
 -11   2  11      302.93      291.90     61.11 o 
 -10   2  11        4.82        4.29     29.47 o 
  -9   2  11      397.88      387.76     65.19 o 
  -8   2  11     6169.86     6491.21    549.30 o 
  -7   2  11       36.76       24.85     37.46 o 
  -6   2  11     1783.64     1929.59    157.45 o 
  -5   2  11      601.85      610.50     99.40 o 
  -4   2  11     3663.57     3643.51    211.78 o 
  -3   2  11      753.04      629.41    102.37 o 
  -2   2  11      321.84      341.97     85.12 o 
  -1   2  11      498.45      408.91     91.98 o 
   0   2  11     1308.39     1200.41    130.74 o 
   1   2  11       31.61       18.92     45.62 o 
   2   2  11     1204.43     1210.24    137.23 o 
   3   2  11      958.59     1025.90    141.87 o 
 -10   3  11      490.50      570.08     79.91 o 
  -9   3  11      319.67      329.15     62.20 o 
  -8   3  11       54.45       77.06     37.29 o 
  -7   3  11     3048.94     3017.44    202.70 o 
  -6   3  11      187.58      170.06     66.21 o 
  -5   3  11      116.04      127.59     55.82 o 
  -4   3  11     2731.37     2342.77    175.99 o 
  -3   3  11     1551.97     1590.41    148.73 o 
  -2   3  11     1281.24     1204.12    131.48 o 
  -1   3  11     1099.70     1067.07    125.73 o 
   0   3  11     1254.87     1196.70    134.82 o 
   1   3  11      463.58      506.65    108.49 o 
   2   3  11     1195.32     1268.47    145.21 o 
 -10   4  11      350.71      409.98     72.76 o 
  -9   4  11     1683.72     1589.47    112.68 o 
  -8   4  11      998.20      978.45     95.02 o 
  -7   4  11      917.92      913.71    127.22 o 
  -6   4  11        2.26       16.13     34.68 o 
  -5   4  11     1597.53     1445.76    144.46 o 
  -4   4  11      494.87      429.31     95.14 o 
  -3   4  11      845.06      777.40    120.73 o 
  -2   4  11        7.81      -13.35     30.04 o 
  -1   4  11     2386.18     2322.19    188.42 o 
   0   4  11      332.62      311.55     89.76 o 
   1   4  11      517.61      523.15    115.53 o 
  -9   5  11      109.80      126.84     45.43 o 
  -8   5  11     2666.06     2580.35    169.96 o 
  -7   5  11      389.58      361.44     93.10 o 
  -6   5  11      414.61      480.50    103.85 o 
  -5   5  11     1273.51     1340.42    143.35 o 
  -4   5  11     2588.46     2153.43    181.00 o 
  -3   5  11      266.65      343.27     90.87 o 
  -2   5  11       16.94       68.80     53.41 o 
  -1   5  11     1585.79     1901.59    179.14 o 
  -8   6  11      793.58      909.63     98.86 o 
  -7   6  11     1047.51      902.21    136.12 o 
  -6   6  11      422.77      325.83     89.39 o 
  -5   6  11        0.60       39.32     44.51 o 
  -4   6  11     1546.71     1729.12    169.87 o 
  -3   6  11     1279.73     1206.90    148.92 o 
  -2 -11  12     1425.44     1607.66    164.86 o 
  -1 -11  12       97.92       99.96     60.09 o 
   0 -11  12      400.41      485.50    108.30 o 
   1 -11  12     2734.15     2782.10    214.75 o 
   2 -11  12     1707.68     1757.50    177.85 o 
  -4 -10  12       21.71       73.07     51.93 o 
  -3 -10  12     1013.00     1190.77    137.60 o 
  -2 -10  12     2666.27     2732.03    202.32 o 
  -1 -10  12      720.13      635.90    112.01 o 
   0 -10  12      207.43      206.59     74.36 o 
   1 -10  12     1239.59     1169.63    138.34 o 
   2 -10  12     3539.16     3524.08    238.49 o 
   3 -10  12       10.29       25.78     42.65 o 
   4 -10  12      186.71      181.18     77.15 o 
  -6  -9  12     1582.24     1865.43    168.76 o 
  -5  -9  12     1491.44     1932.75    169.50 o 
  -4  -9  12       45.98      100.33     58.23 o 
  -3  -9  12     1194.22     1457.07    143.72 o 
  -2  -9  12     1304.95     1323.55    137.05 o 
  -1  -9  12      696.77      818.20    119.06 o 
   0  -9  12       39.44       26.89     39.87 o 
   1  -9  12      104.55       81.78     53.41 o 
   2  -9  12     1767.33     1726.34    162.82 o 
   3  -9  12      495.01      456.20    105.52 o 
   4  -9  12      622.79      740.68    128.70 o 
  -7  -8  12      178.37      279.84     84.38 o 
  -6  -8  12     1059.61     1129.57    132.04 o 
  -5  -8  12      631.26      657.97    108.12 o 
  -4  -8  12      262.66      254.25     72.88 o 
  -3  -8  12      556.67      722.69    105.33 o 
  -2  -8  12     1109.37     1105.65    119.06 o 
  -1  -8  12     1346.49     1352.29    133.89 o 
   0  -8  12       35.76       57.12     48.03 o 
   1  -8  12      234.38      311.37     82.90 o 
   2  -8  12       24.58       34.86     43.21 o 
   3  -8  12     2850.71     2721.65    203.81 o 
   4  -8  12       40.19       49.89     52.11 o 
   5  -8  12     2183.52     2208.51    197.13 o 
  -8  -7  12     1774.40     2002.11    184.71 o 
  -7  -7  12        0.17       13.54     42.84 o 
  -6  -7  12     1873.59     1829.82    160.23 o 
  -5  -7  12     2149.45     1923.66    159.12 o 
  -4  -7  12      672.13      830.68     75.19 o 
  -3  -7  12      766.71      813.32     71.54 o 
  -2  -7  12      657.55      673.36     99.96 o 
  -1  -7  12      707.05      766.65    107.19 o 
   0  -7  12     2639.54     2600.92    179.14 o 
   1  -7  12       16.74       28.74     39.13 o 
   2  -7  12     1933.70     1833.72    160.60 o 
   3  -7  12     1243.16     1263.46    137.79 o 
   4  -7  12      519.84      597.33    115.91 o 
   5  -7  12     2417.06     2435.50    205.66 o 
  -8  -6  12      354.99      454.53    102.74 o 
  -7  -6  12      708.14      841.75    122.58 o 
  -6  -6  12      293.80      350.87     89.02 o 
  -5  -6  12     2362.80     2303.65    168.57 o 
  -4  -6  12     4156.88     4303.23    181.83 o 
  -3  -6  12      620.70      657.58     66.57 o 
  -2  -6  12     4373.54     4443.35    200.01 o 
  -1  -6  12     2653.67     2353.90    162.64 o 
   0  -6  12      245.18      234.78     68.99 o 
   1  -6  12      103.94      147.25     58.79 o 
   2  -6  12     4889.75     4826.31    253.32 o 
   3  -6  12     1097.01      955.06    130.19 o 
   4  -6  12      154.97      157.45     69.54 o 
   5  -6  12      108.86      119.99     63.24 o 
  -9  -5  12     1370.60     1515.49    160.04 o 
  -8  -5  12      353.09      352.72     92.54 o 
  -7  -5  12      575.11      749.77    115.53 o 
  -6  -5  12      565.98      522.97     98.47 o 
  -5  -5  12     2527.86     2402.30    169.13 o 
  -4  -5  12      271.08      236.08     67.69 o 
  -3  -5  12     1685.38     1795.50     95.04 o 
  -2  -5  12      197.09      182.54     41.42 o 
  -1  -5  12     3527.64     3447.95    129.28 o 
   0  -5  12      138.00      104.41     50.44 o 
   1  -5  12      182.56      227.55     68.25 o 
   2  -5  12       48.94       51.37     46.18 o 
   3  -5  12     4654.67     4246.04    244.42 o 
   4  -5  12      268.87      173.58     69.17 o 
   5  -5  12       31.70       62.68     51.74 o 
  -9  -4  12      402.83      448.23    102.37 o 
  -8  -4  12     2235.20     2282.88    184.15 o 
  -7  -4  12       52.84       81.78     51.00 o 
  -6  -4  12      438.61      420.41     91.24 o 
  -5  -4  12     2085.26     1883.97    149.84 o 
  -4  -4  12     5676.51     5467.96    242.01 o 
  -3  -4  12       21.59       34.11     28.70 o 
  -2  -4  12      524.86      537.44     58.35 o 
  -1  -4  12     1623.35     1619.09     90.45 o 
   0  -4  12     1081.59     1132.78     78.65 o 
   1  -4  12      132.80      139.09     56.75 o 
   2  -4  12      822.49      853.81    118.13 o 
   3  -4  12     2142.47     2260.81    178.77 o 
   4  -4  12     1754.93     1782.90    168.57 o 
   5  -4  12      418.81      481.61    113.87 o 
 -10  -3  12        9.47       15.95     41.73 o 
  -9  -3  12      309.77      391.11     96.25 o 
  -8  -3  12     2344.16     2369.48    187.30 o 
  -7  -3  12     1211.58     1166.10    129.81 o 
  -6  -3  12      919.67      888.11    110.90 o 
  -5  -3  12      401.15      401.13     85.31 o 
  -4  -3  12     8619.42     8602.23    305.43 o 
  -3  -3  12     3278.12     3181.02    217.35 o 
  -2  -3  12       41.35       59.18     29.83 o 
  -1  -3  12      426.23      418.11     55.82 o 
   0  -3  12     6341.41     6538.94    184.04 o 
   1  -3  12      507.29      534.28     63.71 o 
   2  -3  12      116.43      143.35     63.42 o 
   3  -3  12       85.74      127.03     58.79 o 
   4  -3  12     3814.74     3884.41    248.69 o 
 -10  -2  12      300.20      420.97    103.67 o 
  -9  -2  12       17.72       40.80     41.91 o 
  -8  -2  12      190.81      188.97     70.47 o 
  -7  -2  12     6341.24     6075.30    283.18 o 
  -6  -2  12      520.26      504.79     95.69 o 
  -5  -2  12      316.45      322.50     78.44 o 
  -4  -2  12      147.74      135.75     55.82 o 
  -3  -2  12     7346.88     7938.14    291.90 o 
  -2  -2  12       53.99       64.53     30.08 o 
  -1  -2  12      395.22      527.92     61.69 o 
   0  -2  12     3475.65     3232.85    132.44 o 
   1  -2  12     3743.43     3692.35    146.73 o 
   2  -2  12      452.83      432.72     64.06 o 
   3  -2  12      673.79      744.76    121.47 o 
   4  -2  12      906.42      897.39    137.42 o 
 -10  -1  12     1733.73     1933.12    177.66 o 
  -9  -1  12       57.24       65.46     48.77 o 
  -8  -1  12      382.94      392.97     92.17 o 
  -7  -1  12      918.97      822.47    120.73 o 
  -6  -1  12     5189.82     5476.67    261.85 o 
  -5  -1  12      714.59      574.71     97.36 o 
  -4  -1  12      175.32      178.59     63.05 o 
  -3  -1  12     1897.91     1600.05    138.16 o 
  -2  -1  12     1560.51     1538.88     91.13 o 
  -1  -1  12     1014.88      976.64     76.12 o 
   0  -1  12      119.36      160.50     42.68 o 
   1  -1  12      242.93      283.05     54.85 o 
   2  -1  12     2094.39     2235.34    124.33 o 
   3  -1  12      982.74     1066.61     91.06 o 
   4  -1  12      387.76      419.30    104.96 o 
 -10   0  12     1055.48      974.72    139.46 o 
  -9   0  12     1557.22     1578.17    155.04 o 
  -8   0  12     2568.04     2720.72    195.46 o 
  -7   0  12       99.30       93.10     55.08 o 
  -6   0  12     3541.56     3211.97    203.99 o 
  -5   0  12     1013.60     1005.32    117.02 o 
  -4   0  12     2895.46     2605.93    178.40 o 
  -3   0  12      558.65      623.29    101.44 o 
  -2   0  12     5067.09     4675.16    237.00 o 
  -1   0  12      427.88      511.26     64.55 o 
   0   0  12     2904.37     2898.75    142.24 o 
   1   0  12       14.63       22.70     30.98 o 
   2   0  12     1527.12     1586.85    109.30 o 
   3   0  12       12.19       26.86     31.88 o 
 -10   1  12      541.49      582.21     79.91 o 
  -9   1  12     2104.56     2161.22    181.37 o 
  -8   1  12        5.74       43.95     48.40 o 
  -7   1  12     1934.79     1894.92    162.64 o 
  -6   1  12     1499.67     1212.46    131.48 o 
  -5   1  12     4356.26     3993.08    227.36 o 
  -4   1  12      908.19      851.02    117.95 o 
  -3   1  12     4308.65     4325.59    235.15 o 
  -2   1  12      588.32      519.26     98.10 o 
  -1   1  12     3514.45     3543.33    161.71 o 
   0   1  12      618.20      649.82     76.33 o 
   1   1  12     1127.33     1156.10     94.29 o 
   2   1  12      491.43      456.76     99.59 o 
 -10   2  12     1780.11     1876.77    124.02 o 
  -9   2  12     1900.79     1746.56    220.22 o 
  -8   2  12     2115.53     2021.76    173.02 o 
  -7   2  12     2785.36     2657.67    195.46 o 
  -6   2  12     2617.53     2327.01    180.07 o 
  -5   2  12     1374.50     1349.51    138.53 o 
  -4   2  12      795.76      764.98    116.83 o 
  -3   2  12     2380.76     2241.33    175.99 o 
  -2   2  12     1515.69     1480.07    146.13 o 
  -1   2  12      852.26      780.00    120.36 o 
   0   2  12       56.69      144.46     61.94 o 
   1   2  12     1842.34     2034.37    180.44 o 
 -10   3  12     1360.54     1465.64    111.98 o 
  -9   3  12      371.79      343.77     65.54 o 
  -8   3  12      421.74      408.54     96.43 o 
  -7   3  12      241.20      297.46     83.82 o 
  -6   3  12     1499.64     1371.76    143.35 o 
  -5   3  12     1670.63     1345.80    141.68 o 
  -4   3  12      853.96      940.78    130.74 o 
  -3   3  12      621.03      562.65    108.86 o 
  -2   3  12     1548.59     1632.32    157.45 o 
  -1   3  12      611.79      705.82    122.95 o 
   0   3  12      191.57      284.48     83.27 o 
  -9   4  12     2556.68     2592.29    189.25 o 
  -8   4  12      120.81      173.21     69.73 o 
  -7   4  12      305.53      330.10     89.39 o 
  -6   4  12      173.74      180.07     68.06 o 
  -5   4  12     3847.35     3758.12    239.79 o 
  -4   4  12      648.11      607.34    113.31 o 
  -3   4  12      295.65      391.48     97.36 o 
  -2   4  12      529.65      662.61    121.28 o 
  -1   4  12     1393.85     1437.41    159.30 o 
  -8   5  12     1609.24     1567.60    163.94 o 
  -7   5  12      131.32      138.34     69.91 o 
  -6   5  12        6.14       -4.64     38.94 o 
  -5   5  12     2206.09     2214.63    190.83 o 
  -4   5  12     1756.44     1546.09    162.27 o 
  -3   5  12        5.05       19.10     45.06 o 
  -3 -10  13     1284.51     1382.34    150.96 o 
  -2 -10  13      404.63      430.06    103.29 o 
  -1 -10  13      111.88      247.39     80.30 o 
   0 -10  13      917.81      988.63    139.46 o 
   1 -10  13      604.02      807.44    132.41 o 
   2 -10  13      473.47      560.06    121.28 o 
  -4  -9  13      519.61      653.52    109.23 o 
  -3  -9  13      699.70      739.01    115.53 o 
  -2  -9  13      621.00      758.30    116.46 o 
  -1  -9  13       13.03       15.02     48.40 o 
   0  -9  13     2231.94     2150.65    180.44 o 
   1  -9  13      497.85      489.40    105.89 o 
   2  -9  13      138.55      187.86     72.14 o 
   3  -9  13       39.23      128.89     71.77 o 
  -6  -8  13      764.22      797.06    121.28 o 
  -5  -8  13     1103.44     1111.58    124.44 o 
  -4  -8  13      522.65      642.95    105.33 o 
  -3  -8  13     1176.98     1191.69    130.56 o 
  -2  -8  13       66.65       30.60     49.70 o 
  -1  -8  13       18.78       85.31     53.59 o 
   0  -8  13     1062.75     1107.87    130.74 o 
   1  -8  13     1723.60     1605.06    156.52 o 
   2  -8  13       44.20       14.47     42.84 o 
   3  -8  13      132.71      218.83     78.63 o 
   4  -8  13     1630.70     1702.23    175.25 o 
  -7  -7  13     1798.82     1674.42    163.19 o 
  -6  -7  13     1489.37     1709.28    159.67 o 
  -5  -7  13      138.90       83.08     59.34 o 
  -4  -7  13        0.81      -15.21     38.02 o 
  -3  -7  13     1836.68     2155.10    163.75 o 
  -2  -7  13      390.68      457.32     90.31 o 
  -1  -7  13      174.30      170.61     66.39 o 
   0  -7  13       46.20       12.98     45.25 o 
   1  -7  13     4129.72     4168.15    240.90 o 
   2  -7  13      681.63      679.67    116.46 o 
   3  -7  13       41.30       47.66     48.77 o 
   4  -7  13      160.57      168.76     75.66 o 
  -8  -6  13      221.77      311.74     90.31 o 
  -7  -6  13       18.94       31.34     43.58 o 
  -6  -6  13      914.49     1005.50    125.55 o 
  -5  -6  13     1248.15     1139.58    127.03 o 
  -4  -6  13      508.80      507.94     93.28 o 
  -3  -6  13      335.45      397.52     58.72 o 
  -2  -6  13     5885.66     6275.40    265.75 o 
  -1  -6  13     1292.99     1203.93    125.36 o 
   0  -6  13        1.11       -0.74     36.53 o 
   1  -6  13     2121.44     2206.10    173.95 o 
   2  -6  13     5994.95     5845.35    291.15 o 
   3  -6  13      102.37      132.22     65.28 o 
   4  -6  13      239.30      235.71     86.60 o 
  -8  -5  13      149.80      116.65     63.79 o 
  -7  -5  13        0.89       30.04     43.21 o 
  -6  -5  13      119.02      128.89     61.38 o 
  -5  -5  13     4244.87     4142.18    227.92 o 
  -4  -5  13      122.14      171.91     63.42 o 
  -3  -5  13       36.73       15.96     30.42 o 
  -2  -5  13     3330.31     3466.91    136.05 o 
  -1  -5  13     3565.57     3712.13    206.03 o 
   0  -5  13      236.14      318.97     78.26 o 
   1  -5  13      195.33      268.72     79.00 o 
   2  -5  13     2007.79     1964.09    171.35 o 
   3  -5  13     2899.01     2566.24    200.10 o 
   4  -5  13      187.86      128.15     69.91 o 
  -9  -4  13     1209.01     1226.56    145.95 o 
  -8  -4  13     2495.21     2374.30    191.38 o 
  -7  -4  13        2.80       11.87     38.39 o 
  -6  -4  13       39.68       66.39     55.82 o 
  -5  -4  13     4391.80     4257.72    230.88 o 
  -4  -4  13     2026.34     1927.93    155.04 o 
  -3  -4  13      956.14      951.54    109.97 o 
  -2  -4  13      202.12      178.24     43.38 o 
  -1  -4  13     3848.86     4170.53    150.17 o 
   0  -4  13      760.43      886.07    108.12 o 
   1  -4  13     2247.69     2225.01    174.14 o 
   2  -4  13        5.02       -3.52     38.94 o 
   3  -4  13     3559.97     3617.55    237.56 o 
   4  -4  13      209.74      215.68     83.27 o 
  -9  -3  13      109.91      135.93     64.35 o 
  -8  -3  13     4395.11     4328.38    255.36 o 
  -7  -3  13      521.46      449.53     97.92 o 
  -6  -3  13      513.92      508.87    101.81 o 
  -5  -3  13     1103.18      930.03    115.53 o 
  -4  -3  13     7687.64     7218.60    292.82 o 
  -3  -3  13       55.80       62.50     45.99 o 
  -2  -3  13     1131.68     1270.40    114.14 o 
  -1  -3  13       63.51       52.91     31.23 o 
   0  -3  13     4977.54     5078.92    171.01 o 
   1  -3  13      318.50      361.07     90.13 o 
   2  -3  13     1056.11      932.81    129.81 o 
   3  -3  13      974.60      917.23    134.45 o 
  -9  -2  13      294.12      341.78     92.17 o 
  -8  -2  13      498.80      582.12    110.71 o 
  -7  -2  13     2275.33     2351.12    182.67 o 
  -6  -2  13       46.54       55.08     47.10 o 
  -5  -2  13      717.62      753.85    112.75 o 
  -4  -2  13     1786.47     1578.35    142.42 o 
  -3  -2  13     5391.01     4941.84    243.49 o 
  -2  -2  13     1494.51     1441.88     92.49 o 
  -1  -2  13     1438.24     1507.42     95.40 o 
   0  -2  13      901.32      931.26     79.00 o 
   1  -2  13      864.13      966.43     85.56 o 
   2  -2  13     1844.87     1746.93    166.53 o 
   3  -2  13      935.16     1156.27    152.44 o 
 -10  -1  13     1524.35     1477.10    161.53 o 
  -9  -1  13      841.71      762.57    127.59 o 
  -8  -1  13      152.88      156.15     64.17 o 
  -7  -1  13     1172.78      972.31    121.47 o 
  -6  -1  13     1119.42     1097.67    126.11 o 
  -5  -1  13     1863.97     1891.21    161.71 o 
  -4  -1  13      420.01      453.42     95.69 o 
  -3  -1  13      719.24      631.82    105.15 o 
  -2  -1  13      316.58      390.74     87.90 o 
  -1  -1  13     3279.79     3598.09    348.46 o 
   0  -1  13      297.64      358.52     62.91 o 
   1  -1  13      742.20      783.85     84.10 o 
   2  -1  13       70.00       76.57     43.12 o 
 -10   0  13     1554.14     1577.06    167.65 o 
  -9   0  13       79.93       73.44     53.97 o 
  -8   0  13     2591.88     2444.59    192.68 o 
  -7   0  13      199.17      143.54     62.31 o 
  -6   0  13     1183.67     1018.11    122.40 o 
  -5   0  13      114.19       82.15     52.85 o 
  -4   0  13     4323.98     4211.91    236.82 o 
  -3   0  13       23.82       14.47     43.02 o 
  -2   0  13      302.14      386.85     90.68 o 
  -1   0  13      983.97      930.01     84.52 o 
   0   0  13     2193.38     2391.42    130.27 o 
   1   0  13       92.07       97.52     42.11 o 
   2   0  13      235.69      215.89     55.91 o 
  -9   1  13      729.74      717.13    124.62 o 
  -8   1  13     1304.77     1248.26    141.50 o 
  -7   1  13     2571.23     2596.10    195.65 o 
  -6   1  13      408.78      352.35     91.80 o 
  -5   1  13     1127.48     1002.54    121.28 o 
  -4   1  13     2371.52     2266.00    179.70 o 
  -3   1  13     1972.03     1873.96    163.94 o 
  -2   1  13      185.27      249.61     77.52 o 
  -1   1  13       30.92       33.57     45.06 o 
   0   1  13     2975.33     3176.33    179.42 o 
   1   1  13     1919.21     2056.69    128.75 o 
  -9   2  13       43.84       59.16     49.89 o 
  -8   2  13       27.92       26.52     44.69 o 
  -7   2  13     2406.57     2449.04    194.54 o 
  -6   2  13      485.64      359.21     91.61 o 
  -5   2  13       59.78      153.00     62.13 o 
  -4   2  13        7.31        2.78     28.19 o 
  -3   2  13     3566.79     3738.65    236.08 o 
  -2   2  13     1030.61     1139.77    133.89 o 
  -1   2  13       61.80      104.41     59.16 o 
   0   2  13      755.35      896.37     96.90 o 
  -8   3  13       48.37       88.64     56.56 o 
  -7   3  13       53.38       45.25     50.07 o 
  -6   3  13     1672.44     1861.16    172.84 o 
  -5   3  13      324.78      273.72     81.97 o 
  -4   3  13       15.01       38.02     45.81 o 
  -3   3  13     1031.32     1046.12    143.17 o 
  -2   3  13     2987.99     3020.40    222.91 o 
  -1   3  13      173.48      220.31     79.74 o 
  -7   4  13        1.22       17.80     48.59 o 
  -6   4  13     1215.26     1173.52    145.39 o 
  -5   4  13     1346.90     1365.27    153.55 o 
  -4   4  13       58.76       53.41     52.48 o 
  -3   4  13      430.08      364.59     97.73 o 
  -1 -10  14     1444.59     1729.31    171.17 o 
  -3  -9  14      385.48      439.51    100.88 o 
  -2  -9  14      143.81      203.62     77.33 o 
  -1  -9  14      593.37      651.48    117.02 o 
   0  -9  14     1615.81     1976.14    183.22 o 
   1  -9  14      297.40      384.62    101.07 o 
  -3  -8  14     1724.88     1977.63    166.90 o 
  -2  -8  14        0.91       -4.08     40.61 o 
  -1  -8  14       69.73       87.72     58.79 o 
   0  -8  14     1901.13     2331.46    189.71 o 
   1  -8  14      699.54      725.29    126.11 o 
   2  -8  14       59.22       81.04     62.31 o 
  -6  -7  14      322.87      388.14     93.84 o 
  -5  -7  14       70.79      122.40     61.94 o 
  -3  -7  14     2445.09     2661.00    188.79 o 
  -2  -7  14      812.13      910.00    123.88 o 
  -1  -7  14       75.63      108.49     62.31 o 
   0  -7  14      135.52      142.98     65.28 o 
   1  -7  14     3516.97     3654.08    236.08 o 
   2  -7  14        9.69      -11.31     43.40 o 
  -7  -6  14      465.68      506.46    110.34 o 
  -6  -6  14     3932.69     4110.29    244.24 o 
  -5  -6  14      344.05      383.32     91.61 o 
  -4  -6  14      140.49      144.84     66.76 o 
  -2  -6  14     3774.66     4277.01    229.21 o 
  -1  -6  14      720.39      867.71    121.47 o 
   0  -6  14      744.30      790.38    119.06 o 
   1  -6  14     1289.40     1323.73    143.35 o 
   2  -6  14     1869.51     1855.60    175.25 o 
   3  -6  14      871.77     1107.31    153.37 o 
  -8  -5  14      274.42      304.69     90.31 o 
  -7  -5  14      145.64      165.98     65.83 o 
  -6  -5  14      716.87      873.46    126.48 o 
  -5  -5  14     2013.67     1932.75    163.94 o 
  -4  -5  14      386.85      418.00     93.65 o 
  -3  -5  14      211.71      211.41     72.51 o 
  -2  -5  14     1550.51     1672.50    177.57 o 
  -1  -5  14      584.64      629.41    104.96 o 
   0  -5  14     2960.97     2966.44    201.21 o 
   1  -5  14      239.97      250.17     81.04 o 
   2  -5  14     1382.97     1401.81    153.00 o 
   3  -5  14      236.77      227.36     85.31 o 
  -8  -4  14      146.15      116.46     62.68 o 
  -7  -4  14      642.70      691.35    118.50 o 
  -6  -4  14      364.54      412.25     95.32 o 
  -5  -4  14     2016.28     1979.67    166.53 o 
  -4  -4  14      228.76      269.46     80.48 o 
  -3  -4  14     2390.03     2362.25    171.73 o 
  -2  -4  14      435.89      361.66     59.39 o 
  -1  -4  14     1516.67     1707.90    101.63 o 
   0  -4  14      637.34      702.85    113.49 o 
   1  -4  14     1872.99     1987.64    170.98 o 
   2  -4  14      151.41       99.22     63.24 o 
  -9  -3  14     2118.40     2244.30    198.62 o 
  -8  -3  14     2504.00     2544.17    202.88 o 
  -7  -3  14       49.42      118.69     58.97 o 
  -6  -3  14     2185.98     2288.07    181.37 o 
  -5  -3  14      147.65      119.06     59.16 o 
  -4  -3  14     1983.36     2024.17    165.05 o 
  -3  -3  14     1260.94     1197.07    129.63 o 
  -2  -3  14     2015.43     2271.93    173.21 o 
  -1  -3  14      447.26      405.30     61.76 o 
   0  -3  14      614.07      690.58     76.79 o 
   1  -3  14     1014.50     1178.16    136.49 o 
   2  -3  14     1668.43     1778.45    173.21 o 
  -9  -2  14     1608.21     1784.57    178.22 o 
  -8  -2  14     1041.10     1053.35    143.17 o 
  -7  -2  14     1307.56     1268.66    142.05 o 
  -6  -2  14     1233.62     1154.23    133.89 o 
  -5  -2  14      847.48      943.75    126.66 o 
  -4  -2  14      890.65      759.04    114.61 o 
  -3  -2  14      189.90      231.25     77.89 o 
  -2  -2  14     3809.60     3762.94    222.91 o 
  -1  -2  14     2158.86     2151.11    177.94 o 
   0  -2  14      214.06      170.76     48.95 o 
   1  -2  14        0.31       14.39     29.50 o 
   2  -2  14     4714.93     5460.35    296.53 o 
  -9  -1  14     3332.33     3722.88    252.77 o 
  -8  -1  14      319.29      511.10    109.79 o 
  -7  -1  14      117.86       87.90     54.34 o 
  -6  -1  14       24.50       -2.23     38.02 o 
  -5  -1  14     1708.30     1780.68    161.53 o 
  -4  -1  14       51.35       39.69     42.47 o 
  -3  -1  14      472.74      446.93     97.18 o 
  -2  -1  14       52.48       86.05     58.23 o 
  -1  -1  14     3933.49     4189.84    241.08 o 
   0  -1  14        2.45       13.46     29.34 o 
   1  -1  14       26.43       28.36     37.52 o 
  -9   0  14      386.16      338.63     95.88 o 
  -8   0  14     2165.68     2185.89    191.20 o 
  -7   0  14       11.20       61.01     46.92 o 
  -6   0  14      291.10      271.13     81.60 o 
  -5   0  14     1059.69     1032.76    126.29 o 
  -4   0  14     2011.76     2306.61    184.89 o 
  -3   0  14       52.46       33.75     43.95 o 
  -2   0  14        8.58        1.67     41.91 o 
  -1   0  14     2250.10     2324.79    188.05 o 
   0   0  14      604.53      789.58     89.98 o 
  -8   1  14     2257.43     2124.87    190.27 o 
  -7   1  14      858.78      828.96    130.74 o 
  -6   1  14        0.12       26.70     45.06 o 
  -5   1  14      131.81      141.31     63.05 o 
  -4   1  14     3243.71     3035.98    216.05 o 
  -3   1  14      650.70      731.04    123.51 o 
  -2   1  14      127.28      164.68     66.39 o 
  -1   1  14      467.87      361.63     93.65 o 
  -7   2  14     2541.92     2666.20    212.52 o 
  -6   2  14      119.61      139.83     63.61 o 
  -5   2  14      475.78      470.48    107.00 o 
  -4   2  14      582.71      754.96    128.33 o 
  -3   2  14     1940.67     1912.16    179.70 o 
  -2   2  14       42.24       73.07     54.15 o 
  -5   3  14      119.19      149.84     72.33 o 
  -2  -8  15      572.48      609.57    111.64 o 
  -1  -8  15      567.89      574.71    114.61 o 
   0  -8  15     2059.20     2236.70    196.58 o 
  -2  -7  15        2.01       26.70     48.96 o 
  -1  -7  15     1036.05     1244.55    142.05 o 
   0  -7  15     1117.59     1164.43    139.46 o 
   1  -7  15     1049.16     1141.81    154.48 o 
  -6  -6  15     1022.95     1039.07    139.64 o 
  -5  -6  15      861.89     1076.16    131.30 o 
  -4  -6  15      663.18      655.56    108.49 o 
  -2  -6  15     1222.02     1223.22    140.20 o 
  -1  -6  15     1919.77     2213.52    179.89 o 
   0  -6  15     1662.04     1705.57    164.49 o 
   1  -6  15      451.65      601.22    118.13 o 
  -7  -5  15      339.36      303.95     90.50 o 
  -6  -5  15      919.06      967.67    135.93 o 
  -5  -5  15       14.62       28.19     47.66 o 
  -4  -5  15     2652.89     2672.32    191.75 o 
  -3  -5  15      952.99      838.60    119.99 o 
  -1  -5  15       42.94       56.93     52.67 o 
   0  -5  15     2905.38     3195.47    216.79 o 
   1  -5  15      144.82      180.26     77.15 o 
  -7  -4  15     1871.18     2066.83    183.78 o 
  -6  -4  15      333.25      344.75     93.28 o 
  -5  -4  15      325.19      359.77     91.61 o 
  -4  -4  15     1910.54     1885.64    164.86 o 
  -3  -4  15     2339.69     2715.53    192.31 o 
  -2  -4  15       28.94       33.75     51.00 o 
  -1  -4  15      343.44      481.24    100.14 o 
   0  -4  15     1646.26     1768.44    164.49 o 
   1  -4  15     1645.53     1818.88    173.21 o 
  -7  -3  15     2321.22     2439.02    198.43 o 
  -6  -3  15     1585.58     1516.23    154.11 o 
  -5  -3  15      104.82       94.76     53.97 o 
  -4  -3  15      169.04      214.94     72.14 o 
  -3  -3  15     1777.23     1827.04    160.97 o 
  -2  -3  15     1984.19     2026.03    168.76 o 
  -1  -3  15      172.12      189.16     68.25 o 
   0  -3  15        6.19       48.96     50.63 o 
  -8  -2  15       99.02      110.71     65.83 o 
  -7  -2  15       96.89      142.24     68.06 o 
  -6  -2  15     3802.99     3872.91    245.72 o 
  -5  -2  15      721.72      729.18    119.43 o 
  -4  -2  15       49.85       68.43     47.66 o 
  -3  -2  15      194.54      190.83     72.51 o 
  -2  -2  15     5845.87     5771.35    286.52 o 
  -1  -2  15      106.65      137.23     58.60 o 
   0  -2  15        0.66       16.05     33.29 o 
  -7  -1  15        1.62       -1.30     37.09 o 
  -6  -1  15      294.51      293.94     86.79 o 
  -5  -1  15     2950.78     3009.28    216.23 o 
  -4  -1  15       35.74       45.99     49.70 o 
  -3  -1  15        1.24       33.75     41.54 o 
  -2  -1  15     2141.73     2409.91    190.83 o 
  -1  -1  15     1953.09     2209.25    185.63 o 
  -7   0  15       16.05       48.40     57.67 o 
  -6   0  15       36.50        9.27     42.65 o 
  -5   0  15     2237.98     2387.28    196.02 o 
  -4   0  15      322.03      481.98    109.79 o 
  -3   0  15      494.14      609.94    115.91 o 
  -2   0  15      648.79      742.72    126.85 o 
  -6   1  15      390.72      374.05    102.74 o 
  -5   1  15      378.62      279.47     90.68 o 
  -4   1  15     2251.56     2296.60    198.43 o 
  -5  -5  16      548.70      618.84    117.02 o 
  -5  -4  16        0.56       30.78     49.14 o 
  -4  -4  16     1916.02     1920.14    173.21 o 
  -3  -4  16     1260.54     1230.27    137.23 o 
  -5  -3  16      146.14      226.43     82.34 o 
  -4  -3  16      243.11      275.95     81.78 o 
  -3  -3  16     2983.99     2960.50    211.97 o 
  -2  -3  16      431.29      584.35    112.94 o 
  -5  -2  16      152.58      178.03     72.88 o 
  -4  -2  16      118.41      136.86     64.72 o 
  -3  -2  16     1367.51     1567.23    159.12 o 
                                                 
